# Supplementary material for: Clinically relevant atovaquone-resistant human malaria parasites fail to transmit by mosquito
Source: Nat Commun. 2023 Oct 12;14:6415. doi: 10.1038/s41467-023-42030-x (PMC10570281; doi:10.1038/s41467-023-42030-x)
Supplement: Supplementary file 4 — Supplementary Data 1 [file 41467_2023_42030_MOESM4_ESM.xlsx]

## Sheet: variant_list_Y268S
Variant List for Atovaquone-resistant P. falciparum
Chromosome locus	Position	VarQual Score	Type of change	Gene ID
CM019798.1	5556	49191.2	Missense	PfNF54_000013000
CM019798.1	6052	720.83	Promoter indel, Promoter indel, Promoter indel, Promoter indel, Promoter indel, Promoter indel, Promoter indel, Promoter indel	PfNF54_000012800, PfNF54_000013000, PfNF54_000012900, PfNF54_000012700, PfNF54_000012800, PfNF54_000013000, PfNF54_000012900, PfNF54_000012700
VBRF01000027.1	512067	703.13	Exon indel	PfNF54_140016400
VBRF01000015.1	1301862	639.18	Promoter indel	PfNF54_070035500
VBRF01000027.1	527907	608.9	Promoter indel, Promoter indel, Promoter indel, Promoter indel	PfNF54_140016900, PfNF54_140017100, PfNF54_140017000, PfNF54_140016800
VBRF01000006.1	887373	591.67	Non-coding RNA	PfNF54_020026400.1
VBRF01000027.1	2021469	586.85	Exon indel	PfNF54_140052000
CM019798.1	2	576.5	Exon indel	PfNF54_000012600
VBRF01000016.1	999020	552.63	Non-coding RNA indel	PfNF54_080028000.1
VBRF01000025.1	375633	485.74	Exon indel	PfNF54_130013600
VBRF01000019.1	1225273	480.49	Intron indel	PfNF54_100041600
VBRF01000027.1	1091583	468.23	Exon indel	PfNF54_140030600
VBRF01000025.1	729041	453.46	Exon indel	PfNF54_130022600
VBRF01000015.1	239378	420.23	Exon indel	PfNF54_070011400
VBRF01000010.1	395270	418.74	Exon indel	PfNF54_050014100
VBRF01000007.1	210330	400.94	Exon indel	PfNF54_030009400
VBRF01000024.1	615842	377.82	Promoter indel, Promoter indel, Promoter indel, Promoter indel, Promoter indel, Promoter indel	PfNF54_120019400, PfNF54_120019600, PfNF54_120019700, PfNF54_120019500, PfNF54_120019200, PfNF54_120019300
VBRF01000012.1	520473	373.78	Exon indel	PfNF54_060018700
VBRF01000016.1	1188969	373.48	Exon indel	PfNF54_080032700
VBRF01000022.1	815964	356.31	Exon indel	PfNF54_110027300
VBRF01000017.1	1270704	355.78	Promoter indel, Promoter indel, Promoter indel, Promoter indel	PfNF54_090036900, PfNF54_090037100, PfNF54_090037000, PfNF54_090036800
VBRF01000015.1	762015	352.12	Promoter indel, Promoter indel, Promoter indel, Promoter indel	PfNF54_070023200, PfNF54_070023000, PfNF54_070023100, PfNF54_070022900
VBRF01000016.1	970558	345.32	Exon indel	PfNF54_080027100
VBRF01000009.1	11698	344.68	.	.
VBRF01000022.1	1679173	338.86	Exon indel	PfNF54_110048200
VBRF01000017.1	1057130	338.65	Exon indel	PfNF54_090031200
VBRF01000010.1	312351	334.04	Intron indel	PfNF54_050012200
VBRF01000024.1	2269723	319.1	.	.
VBRF01000013.1	28036	304.84	Promoter indel, Promoter indel, Promoter indel	PfNF54_060037500, PfNF54_060037600, PfNF54_060037400
VBRF01000024.1	2269718	302.56	.	.
VBRF01000012.1	100998	302.25	Promoter indel, Promoter indel	PfNF54_060008500, PfNF54_060008600
VBRF01000022.1	1268279	300.55	Exon indel	PfNF54_110038800
VBRF01000009.1	711530	298.57	Promoter indel, Promoter indel, Promoter indel	PfNF54_040022000, PfNF54_040021900, PfNF54_040021800
VBRF01000007.1	699231	298.12	Exon indel, Exon indel	PfNF54_030022300, PfNF54_030022300
VBRF01000009.1	11679	296.36	.	.
VBRF01000009.1	214953	294.97	Promoter indel, Promoter indel	PfNF54_040009600, PfNF54_040009500
VBRF01000003.1	266515	293.91	Exon indel	PfNF54_010013200
VBRF01000027.1	850619	290.49	Intron indel	PfNF54_140024400
VBRF01000022.1	184152	288.67	Exon indel	PfNF54_110011600
VBRF01000025.1	1019907	280.1	Non-coding RNA indel	PfNF54_130029700.1
VBRF01000017.1	310177	270.6	Promoter indel, Promoter indel, Promoter indel, Promoter indel	PfNF54_090011300, PfNF54_090011500, PfNF54_090011400, PfNF54_090011200
VBRF01000027.1	3114741	270.13	Promoter indel, Promoter indel, Promoter indel, Promoter indel, Promoter indel, Promoter indel	PfNF54_140078300, PfNF54_140078200, PfNF54_140078100, PfNF54_140078300, PfNF54_140078200, PfNF54_140078100
VBRF01000025.1	1244142	269.67	Promoter indel, Promoter indel, Promoter indel	PfNF54_130034600, PfNF54_130034700, PfNF54_130034500
VBRF01000027.1	1713697	269.49	Promoter indel, Promoter indel, Promoter indel	PfNF54_140044700, PfNF54_140044600, PfNF54_140044500
VBRF01000017.1	853101	267.71	Promoter indel, Promoter indel, Promoter indel	PfNF54_090025800, PfNF54_090026000, PfNF54_090025900
VBRF01000015.1	1081259	266.92	Missense	PfNF54_070031000
VBRF01000022.1	1268315	262.52	Synonymous	PfNF54_110038800
VBRF01000024.1	1622037	259.71	Promoter indel	PfNF54_120043400
VBRF01000003.1	140480	259.62	Promoter indel, Promoter indel	PfNF54_010010000, PfNF54_010009900
VBRF01000025.1	751337	258.08	Promoter indel, Promoter indel, Promoter indel, Promoter indel	PfNF54_130023600, PfNF54_130023700, PfNF54_130023400, PfNF54_130023500
VBRF01000027.1	433144	256.42	Promoter indel, Promoter indel	PfNF54_140014900, PfNF54_140014800
VBRF01000024.1	1406921	256.31	Promoter indel, Promoter indel	PfNF54_120038400, PfNF54_120038300
VBRF01000016.1	477129	250.72	Intron indel	PfNF54_080014300
VBRF01000020.1	18808	248.57	Exon indel	PfNF54_100044700
VBRF01000012.1	303689	246.41	Promoter indel, Promoter indel, Promoter indel	PfNF54_060013500, PfNF54_060013600, PfNF54_060013400
VBRF01000024.1	740327	240.31	Intron indel	PfNF54_120023600
VBRF01000019.1	993659	239.53	Promoter indel, Promoter indel, Promoter indel	PfNF54_100034900, PfNF54_100035100, PfNF54_100035000
VBRF01000010.1	315860	239.48	Promoter indel, Promoter indel, Promoter indel	PfNF54_050012400, PfNF54_050012200, PfNF54_050012300
VBRF01000017.1	286191	234.21	Intron indel	PfNF54_090010900
VBRF01000007.1	486140	232.3	Promoter indel	PfNF54_030016300
VBRF01000003.1	99720	231.97	Promoter indel, Promoter indel, Promoter indel	PfNF54_010009100, PfNF54_010009200, PfNF54_010009000
VBRF01000024.1	1956358	230.22	Promoter indel, Promoter indel, Promoter indel, Promoter indel, Promoter indel	PfNF54_120051100, PfNF54_120051200, PfNF54_120050900, PfNF54_120051000, PfNF54_120050800
VBRF01000022.1	1099535	228.86	Promoter indel, Promoter indel, Promoter indel	PfNF54_110035000, PfNF54_110035100, PfNF54_110034900
VBRF01000024.1	1504411	227.26	Non-coding RNA indel	PfNF54_120040400.1
VBRF01000016.1	968320	224.38	Promoter, Promoter	PfNF54_080027100, PfNF54_080027000
VBRF01000018.1	121271	222.43	Promoter indel, Promoter indel, Promoter indel, Promoter indel	PfNF54_100007600, PfNF54_100007800, PfNF54_100007700, PfNF54_100007500
VBRF01000016.1	212358	220.88	Promoter indel	PfNF54_080008600
VBRF01000016.1	51662	220.85	Promoter indel, Promoter indel, Promoter indel	PfNF54_080006000, PfNF54_080005800, PfNF54_080005900
VBRF01000025.1	1278528	220.49	Intron indel	PfNF54_130035600
VBRF01000012.1	551419	218.96	Promoter indel, Promoter indel, Promoter indel	PfNF54_060019400, PfNF54_060019200, PfNF54_060019300
VBRF01000009.1	932535	215.61	Promoter indel, Promoter indel, Promoter indel	PfNF54_040026300, PfNF54_040026100, PfNF54_040026200
VBRF01000022.1	327462	214.86	Promoter indel, Promoter indel	PfNF54_110014900, PfNF54_110014800
VBRF01000019.1	837764	213.68	Intron	PfNF54_100030600
VBRF01000010.1	506873	210.78	Promoter indel, Promoter indel, Promoter indel, Promoter indel, Promoter indel	PfNF54_050015900, PfNF54_050016200, PfNF54_050016100, PfNF54_050016000, PfNF54_050015800
VBRF01000027.1	2064834	210.48	Promoter indel, Promoter indel	PfNF54_140053100, PfNF54_140053000
VBRF01000022.1	375091	210.34	Promoter indel, Promoter indel, Promoter indel	PfNF54_110016500, PfNF54_110016600, PfNF54_110016400
VBRF01000007.1	931987	209.91	Non-coding RNA indel	PfNF54_030027200.1
VBRF01000010.1	357484	207.73	Synonymous	PfNF54_050013200
VBRF01000025.1	2444280	206.22	Promoter indel, Promoter indel	PfNF54_130065500, PfNF54_130065400
VBRF01000016.1	898478	204.78	Promoter indel, Promoter indel, Promoter indel	PfNF54_080025100, PfNF54_080024900, PfNF54_080025000
VBRF01000006.1	831510	204.35	Intron indel	PfNF54_020024800
VBRF01000022.1	939293	200.88	Promoter indel, Promoter indel, Promoter indel	PfNF54_110030500, PfNF54_110030600, PfNF54_110030400
VBRF01000025.1	2429579	200.38	Intron indel	PfNF54_130065200
VBRF01000022.1	615151	200.34	Promoter indel, Promoter indel	PfNF54_110022800, PfNF54_110022700
VBRF01000027.1	1160325	200.3	Intron indel	PfNF54_140032200
VBRF01000007.1	477706	198.47	Promoter indel	PfNF54_030016200
VBRF01000019.1	456277	197.42	Promoter indel, Promoter indel, Promoter indel, Promoter indel	PfNF54_100022600, PfNF54_100022700, PfNF54_100022500, PfNF54_100022400
VBRF01000010.1	1029203	196.73	Promoter indel, Promoter indel, Promoter indel, Promoter indel	PfNF54_050029400, PfNF54_050029300, PfNF54_050029400, PfNF54_050029300
VBRF01000010.1	821822	195.82	Promoter indel, Promoter indel, Promoter indel, Promoter indel	PfNF54_050024400, PfNF54_050024700, PfNF54_050024600, PfNF54_050024500
VBRF01000024.1	215536	194.45	Promoter indel, Promoter indel, Promoter indel, Promoter indel, Promoter indel, Promoter indel, Promoter indel, Promoter indel, Promoter indel, Promoter indel, Promoter indel, Promoter indel	PfNF54_120010000.1, PfNF54_120009600, PfNF54_120009800, PfNF54_120009900, PfNF54_120009700, PfNF54_120009500, PfNF54_120010000.1, PfNF54_120009600, PfNF54_120009800, PfNF54_120009900, PfNF54_120009700, PfNF54_120009500
VBRF01000019.1	583293	194.21	Non-coding RNA indel	PfNF54_100025600.1
VBRF01000027.1	125869	193.78	Non-coding RNA indel	PfNF54_140007100.1
VBRF01000024.1	626663	192.78	Intron indel, Intron indel	PfNF54_120019900, PfNF54_120019900
VBRF01000017.1	667480	192.53	Promoter indel, Promoter indel, Promoter indel	PfNF54_090020900, PfNF54_090021100, PfNF54_090021000
VBRF01000015.1	1081274	191.79	Exon indel	PfNF54_070031000
VBRF01000015.1	548643	190.46	Intron indel	PfNF54_070018000
VBRF01000025.1	755792	189.58	Exon indel	PfNF54_130023700
VBRF01000019.1	801375	187.81	Promoter indel	PfNF54_100030000
VBRF01000019.1	183321	186.34	Promoter indel, Promoter indel, Promoter indel, Promoter indel	PfNF54_100016000, PfNF54_100016100, PfNF54_100015800, PfNF54_100015900
VBRF01000025.1	1021507	185.21	Promoter indel, Promoter indel	PfNF54_130029700.1, PfNF54_130029800
VBRF01000009.1	543331	184.24	Promoter indel, Promoter indel, Promoter indel, Promoter indel, Promoter indel, Promoter indel	PfNF54_040017900, PfNF54_040017700, PfNF54_040017800, PfNF54_040017900, PfNF54_040017700, PfNF54_040017800
VBRF01000012.1	457592	184.04	Intron indel	PfNF54_060016800
VBRF01000016.1	935158	183.64	Promoter indel, Promoter indel, Promoter indel	PfNF54_080026400, PfNF54_080026300, PfNF54_080026200
VBRF01000019.1	417584	182.66	Intron indel	PfNF54_100021600
VBRF01000027.1	2163261	182.57	Promoter indel, Promoter indel, Promoter indel, Promoter indel, Promoter indel, Promoter indel	PfNF54_140055400, PfNF54_140055300, PfNF54_140055200, PfNF54_140055400, PfNF54_140055300, PfNF54_140055200
VBRF01000019.1	88019	182.41	Promoter indel	PfNF54_100013400
VBRF01000017.1	1266246	182	Intron indel	PfNF54_090036800
VBRF01000026.1	68788	181.82	Non-coding RNA	PfNF54_130076700.1
VBRF01000006.1	887203	181.71	Non-coding RNA	PfNF54_020026400.1
VBRF01000019.1	79441	180.53	Promoter indel, Promoter indel	PfNF54_100013300, PfNF54_100013200
VBRF01000025.1	2409938	180.47	Intron indel	PfNF54_130064800
VBRF01000010.1	44097	180.29	Promoter indel, Promoter indel, Promoter indel	PfNF54_050005900, PfNF54_050005700, PfNF54_050005800
VBRF01000012.1	76196	180.24	Promoter indel, Promoter indel, Promoter indel	PfNF54_060008000, PfNF54_060008100, PfNF54_060007900
VBRF01000012.1	797244	179.63	Exon indel	PfNF54_060025200
VBRF01000025.1	1627652	177.08	Promoter indel, Promoter indel, Promoter indel	PfNF54_130045500, PfNF54_130045700, PfNF54_130045600
VBRF01000015.1	889730	175.63	Promoter indel, Promoter indel, Promoter indel, Promoter indel	PfNF54_070027000, PfNF54_070026800, PfNF54_070026900, PfNF54_070026700
VBRF01000015.1	330213	175.13	Promoter indel, Promoter indel	PfNF54_070013900, PfNF54_070013800
VBRF01000010.1	347268	174.33	Promoter indel, Promoter indel, Promoter indel	PfNF54_050013200, PfNF54_050013100, PfNF54_050013000
VBRF01000015.1	1081292	171.73	Exon indel	PfNF54_070031000
VBRF01000019.1	577794	171.12	Promoter indel, Promoter indel, Promoter indel	PfNF54_100025400, PfNF54_100025500, PfNF54_100025300
VBRF01000018.1	86779	170.91	Promoter indel, Promoter indel	PfNF54_100006800, PfNF54_100006700
VBRF01000025.1	2601393	168.99	Promoter indel, Promoter indel	PfNF54_130069200, PfNF54_130069100
VBRF01000009.1	420878	168.95	Intron indel	PfNF54_040014300
VBRF01000006.1	198575	168.94	Promoter indel, Promoter indel, Promoter indel	PfNF54_020009300, PfNF54_020009500, PfNF54_020009400
VBRF01000024.1	1625623	168.92	Promoter indel, Promoter indel	PfNF54_120043500, PfNF54_120043400
VBRF01000015.1	1171146	168.91	Exon indel	PfNF54_070033000
VBRF01000016.1	290892	167.69	Exon indel	PfNF54_080010600
VBRF01000025.1	2410355	167.67	Intron indel, Intron indel	PfNF54_130064800, PfNF54_130064800
VBRF01000015.1	1119537	167.63	Promoter indel, Promoter indel	PfNF54_070031900, PfNF54_070031900
VBRF01000025.1	1408442	167.11	Non-coding RNA indel	PfNF54_130039600.1
VBRF01000009.1	272564	166.98	Promoter indel, Promoter indel, Promoter indel	PfNF54_040010800, PfNF54_040010600, PfNF54_040010700
VBRF01000022.1	1423721	166.95	Exon indel	PfNF54_110042600
VBRF01000017.1	1288240	166.05	Intron indel	PfNF54_090037500
VBRF01000009.1	354057	166.04	Intron indel	PfNF54_040012500.1
VBRF01000009.1	485529	164.58	Promoter indel, Promoter indel	PfNF54_040016300, PfNF54_040016400
VBRF01000007.1	945106	164.55	Promoter indel, Promoter indel	PfNF54_030027500, PfNF54_030027600
VBRF01000007.1	919335	163.62	Promoter indel	PfNF54_030026900
VBRF01000017.1	1256981	163.49	Exon indel	PfNF54_090036400
VBRF01000003.1	380826	163.45	Promoter, Promoter, Promoter	PfNF54_010016700, PfNF54_010016800, PfNF54_010016600
VBRF01000015.1	189480	163.09	Promoter indel, Promoter indel	PfNF54_070010100, PfNF54_070010200
VBRF01000024.1	1659889	162.93	Promoter indel, Promoter indel	PfNF54_120044100, PfNF54_120044200
VBRF01000009.1	517248	162.1	Non-coding RNA indel	PfNF54_040017000.1
VBRF01000017.1	957898	161.77	Exon indel	PfNF54_090028600
VBRF01000022.1	746696	161.47	Promoter indel, Promoter indel	PfNF54_110026100, PfNF54_110026200
VBRF01000010.1	131327	161.1	Intron indel	PfNF54_050008300
VBRF01000017.1	862722	160.95	Intron indel	PfNF54_090026200.1
VBRF01000025.1	974158	160.52	Promoter indel, Promoter indel, Promoter indel, Promoter indel	PfNF54_130028600, PfNF54_130028900, PfNF54_130028800, PfNF54_130028700
VBRF01000010.1	819278	160.01	Promoter indel, Promoter indel, Promoter indel	PfNF54_050024400, PfNF54_050024500, PfNF54_050024300
VBRF01000015.1	162030	159.31	Promoter indel, Promoter indel	PfNF54_070009600, PfNF54_070009500
VBRF01000007.1	919351	158.65	Promoter indel	PfNF54_030026900
VBRF01000025.1	2642971	156.9	Promoter indel, Promoter indel, Promoter indel, Promoter indel	PfNF54_130070600, PfNF54_130070700, PfNF54_130070500, PfNF54_130070400
VBRF01000007.1	412197	156.86	Exon indel	PfNF54_030014800
VBRF01000027.1	592994	156.12	Promoter indel, Promoter indel, Promoter indel	PfNF54_140018700, PfNF54_140018900, PfNF54_140018800
VBRF01000025.1	2588996	155.22	Promoter indel, Promoter indel	PfNF54_130068900, PfNF54_130069000
VBRF01000022.1	411626	154.21	Intron indel	PfNF54_110017400
VBRF01000025.1	2793754	153.34	Intron indel	PfNF54_130074800
VBRF01000027.1	1748315	153.08	Exon indel	PfNF54_140045500
VBRF01000024.1	1146115	153.02	Promoter indel, Promoter indel, Promoter indel, Promoter indel, Promoter indel	PfNF54_120032900, PfNF54_120033000, PfNF54_120032700, PfNF54_120032800, PfNF54_120032600
VBRF01000026.1	68772	153.01	Non-coding RNA indel	PfNF54_130076700.1
VBRF01000007.1	190795	152.65	Promoter indel, Promoter indel, Promoter indel, Promoter indel	PfNF54_030008800, PfNF54_030009000, PfNF54_030008900, PfNF54_030008700
VBRF01000027.1	3118082	152.57	Promoter indel, Promoter indel, Promoter indel	PfNF54_140078300, PfNF54_140078500, PfNF54_140078400
VBRF01000012.1	298656	151.57	Promoter, Promoter, Promoter, Promoter	PfNF54_060013300, PfNF54_060013500, PfNF54_060013400, PfNF54_060013200
VBRF01000017.1	1086171	151.46	Intron indel	PfNF54_090031700
VBRF01000024.1	1014208	150.98	Promoter indel, Promoter indel, Promoter indel	PfNF54_120029600, PfNF54_120029700, PfNF54_120029500
VBRF01000009.1	1054540	149.87	Promoter indel, Promoter indel, Promoter indel, Promoter indel, Promoter indel, Promoter indel, Promoter indel, Promoter indel, Promoter indel, Promoter indel	PfNF54_040028800, PfNF54_040028900, PfNF54_040028600, PfNF54_040028700, PfNF54_040028500, PfNF54_040028800, PfNF54_040028900, PfNF54_040028600, PfNF54_040028700, PfNF54_040028500
VBRF01000022.1	752734	149.09	Exon indel	PfNF54_110026300
VBRF01000027.1	3227266	149.01	Promoter indel, Promoter indel	PfNF54_140080700, PfNF54_140080600
VBRF01000027.1	2674347	148.79	Intron indel	PfNF54_140068400
VBRF01000025.1	554688	148.56	Promoter indel, Promoter indel, Promoter indel	PfNF54_130018400, PfNF54_130018500, PfNF54_130018300
VBRF01000024.1	1829407	148.44	Promoter indel, Promoter indel, Promoter indel	PfNF54_120047700, PfNF54_120047500, PfNF54_120047600
VBRF01000025.1	300549	147.48	Promoter indel, Promoter indel	PfNF54_130011700, PfNF54_130011600
VBRF01000006.1	853207	147.46	Promoter indel, Promoter indel	PfNF54_020025400, PfNF54_020025300.1
VBRF01000024.1	2269705	147.1	.	.
VBRF01000009.1	543307	146.27	Promoter, Promoter, Promoter	PfNF54_040017900, PfNF54_040017700, PfNF54_040017800
VBRF01000010.1	1152996	145.73	Promoter indel, Promoter indel, Promoter indel	PfNF54_050032400, PfNF54_050032600, PfNF54_050032500
VBRF01000027.1	2887621	144.38	Promoter indel, Promoter indel, Promoter indel	PfNF54_140072800, PfNF54_140073000, PfNF54_140072900
VBRF01000009.1	175753	144.19	Promoter indel, Promoter indel, Promoter indel, Promoter indel, Promoter indel	PfNF54_040008800, PfNF54_040008900, PfNF54_040008600, PfNF54_040008700:tRNA, PfNF54_040008500
VBRF01000022.1	1776776	144.17	Exon indel	PfNF54_110050700
VBRF01000025.1	630143	143.66	Promoter indel, Promoter indel, Promoter indel, Promoter indel	PfNF54_130020300, PfNF54_130020100, PfNF54_130020200, PfNF54_130020000
VBRF01000027.1	2966865	143.4	Promoter indel, Promoter indel, Promoter indel, Promoter indel	PfNF54_140075000, PfNF54_140075100, PfNF54_140074900, PfNF54_140074800
VBRF01000012.1	727444	142.95	Intron	PfNF54_060023600
VBRF01000017.1	1327613	141.91	Exon indel, Exon indel	PfNF54_090038800, PfNF54_090038800
VBRF01000022.1	1768996	141.68	Promoter indel, Promoter indel	PfNF54_110050600, PfNF54_110050500
VBRF01000006.1	75234	141.59	Promoter indel, Promoter indel	PfNF54_020006600, PfNF54_020006500
VBRF01000007.1	273479	141.32	Promoter indel, Promoter indel, Promoter indel	PfNF54_030010700, PfNF54_030010800, PfNF54_030010600
VBRF01000012.1	454981	140.86	Promoter indel, Promoter indel, Promoter indel	PfNF54_060016900, PfNF54_060016800, PfNF54_060016700
VBRF01000027.1	1328715	140.67	Promoter indel, Promoter indel	PfNF54_140036200, PfNF54_140036300
VBRF01000015.1	1231328	140.4	Promoter indel	PfNF54_070034300
VBRF01000025.1	894026	140.3	Intron indel	PfNF54_130026900
VBRF01000007.1	574432	140.25	Promoter, Promoter, Promoter	PfNF54_030019100, PfNF54_030019300, PfNF54_030019200
VBRF01000025.1	2284977	140.02	Promoter indel, Promoter indel, Promoter indel	PfNF54_130062300, PfNF54_130062200, PfNF54_130062100
VBRF01000017.1	627896	139.5	Promoter indel, Promoter indel, Promoter indel	PfNF54_090019700, PfNF54_090019900, PfNF54_090019800
VBRF01000024.1	1409690	139.34	Promoter indel, Promoter indel, Promoter indel	PfNF54_120038400, PfNF54_120038500, PfNF54_120038300
VBRF01000017.1	1412583	139.12	Promoter indel, Promoter indel	PfNF54_090041100, PfNF54_090041000
VBRF01000016.1	606919	138.85	Exon indel	PfNF54_080017400
VBRF01000017.1	841616	138.72	Promoter indel, Promoter indel	PfNF54_090025700, PfNF54_090025600
VBRF01000012.1	305716	138.48	Promoter indel, Promoter indel, Promoter indel, Promoter indel, Promoter indel, Promoter indel, Promoter indel, Promoter indel	PfNF54_060013700, PfNF54_060013500, PfNF54_060013600, PfNF54_060013400, PfNF54_060013700, PfNF54_060013500, PfNF54_060013600, PfNF54_060013400
VBRF01000015.1	1193103	138.44	Promoter indel, Promoter indel, Promoter indel, Promoter indel, Promoter indel, Promoter indel	PfNF54_070033600, PfNF54_070033800, PfNF54_070033700, PfNF54_070033600, PfNF54_070033800, PfNF54_070033700
VBRF01000019.1	473541	138.28	Promoter indel, Promoter indel, Promoter indel	PfNF54_100023100, PfNF54_100023200, PfNF54_100023000
VBRF01000024.1	1102699	137.03	Promoter indel, Promoter indel	PfNF54_120032000, PfNF54_120031900
VBRF01000017.1	549876	136.73	Promoter indel, Promoter indel, Promoter indel, Promoter indel	PfNF54_090017600, PfNF54_090017300, PfNF54_090017500, PfNF54_090017400
VBRF01000024.1	2193764	136.54	Non-coding RNA indel	PfNF54_120057300.1
VBRF01000027.1	825322	136.52	Promoter indel, Promoter indel, Promoter indel, Promoter indel, Promoter indel, Promoter indel	PfNF54_140023300, PfNF54_140023600:rRNA, PfNF54_140023800:rRNA, PfNF54_140023700:rRNA, PfNF54_140023500:tRNA, PfNF54_140023400
VBRF01000016.1	692618	136.41	Promoter, Promoter, Promoter, Promoter	PfNF54_080020000, PfNF54_080020100, PfNF54_080019800, PfNF54_080019900
VBRF01000012.1	301703	136.31	Promoter indel, Promoter indel, Promoter indel, Promoter indel	PfNF54_060013300, PfNF54_060013500, PfNF54_060013600, PfNF54_060013400
VBRF01000006.1	406089	136.3	Intron	PfNF54_020014600
VBRF01000016.1	758028	135.56	Promoter indel, Promoter indel, Promoter indel, Promoter indel	PfNF54_080021600, PfNF54_080021800, PfNF54_080021700, PfNF54_080021500
VBRF01000009.1	1114544	135.46	Intron	PfNF54_040029900
VBRF01000027.1	2250144	135.46	Promoter indel, Promoter indel	PfNF54_140057400, PfNF54_140057300
VBRF01000019.1	674388	135.03	Promoter indel, Promoter indel	PfNF54_100027000, PfNF54_100027100
VBRF01000027.1	2411124	134.54	Promoter indel, Promoter indel, Promoter indel	PfNF54_140061200, PfNF54_140061400, PfNF54_140061300
VBRF01000024.1	2269137	134.45	.	.
VBRF01000006.1	172957	133.55	Intron indel	PfNF54_020008800
VBRF01000024.1	1962049	133.53	Promoter indel, Promoter indel, Promoter indel	PfNF54_120051100, PfNF54_120051300, PfNF54_120051200
VBRF01000012.1	293408	133.49	Non-coding RNA indel	PfNF54_060013100.1
VBRF01000010.1	738269	133.41	Exon indel	PfNF54_050022300
VBRF01000007.1	987856	133.25	Intron indel	PfNF54_030028600
VBRF01000019.1	800184	133.23	Exon indel	PfNF54_100029900
VBRF01000025.1	1699897	133.2	Promoter indel, Promoter indel, Promoter indel	PfNF54_130047700, PfNF54_130047800, PfNF54_130047600
VBRF01000027.1	1176133	133.1	Exon indel	PfNF54_140032500
VBRF01000017.1	122138	132.77	Promoter indel	PfNF54_090008000
VBRF01000015.1	762313	132.76	Intron indel	PfNF54_070023000
VBRF01000007.1	438161	132.53	Non-coding RNA indel	PfNF54_030015100.1
VBRF01000027.1	2697838	132.43	Exon indel	PfNF54_140069100
VBRF01000017.1	397651	132.12	Intron	PfNF54_090013800.1
VBRF01000016.1	983530	131.51	Promoter indel, Promoter indel, Promoter indel, Promoter indel	PfNF54_080027600, PfNF54_080027400, PfNF54_080027500, PfNF54_080027300
VBRF01000010.1	323940	131.29	Promoter indel, Promoter indel	PfNF54_050012600, PfNF54_050012500
VBRF01000016.1	1168776	129.87	Intron indel	PfNF54_080032200
VBRF01000001.1	44667	129.87	Intron indel	PfNF54_010005800
VBRF01000025.1	397634	129.86	Promoter indel, Promoter indel, Promoter indel	PfNF54_130013700, PfNF54_130013800, PfNF54_130013600
VBRF01000016.1	873848	129.8	Intron	PfNF54_080024500
VBRF01000019.1	856711	129.73	Non-coding RNA indel	PfNF54_100031000.1
CM019798.1	6054	129.09	Promoter, Promoter, Promoter, Promoter	PfNF54_000012800, PfNF54_000013000, PfNF54_000012900, PfNF54_000012700
VBRF01000019.1	570804	129.08	Intron	PfNF54_100025200
VBRF01000006.1	576406	128.97	Promoter indel, Promoter indel, Promoter indel	PfNF54_020018800, PfNF54_020018900, PfNF54_020018700
VBRF01000006.1	686607	128.85	Promoter, Promoter	PfNF54_020021300, PfNF54_020021200
VBRF01000025.1	664132	128.65	Promoter indel, Promoter indel, Promoter indel	PfNF54_130021200, PfNF54_130021300, PfNF54_130021100
VBRF01000015.1	219327	127.97	Intron indel	PfNF54_070010800
VBRF01000015.1	678606	127.64	Intron indel	PfNF54_070021600
VBRF01000012.1	1126780	127.57	Promoter indel, Promoter indel, Promoter indel	PfNF54_060033300, PfNF54_060033500, PfNF54_060033400
VBRF01000024.1	1962572	127.44	Promoter indel, Promoter indel	PfNF54_120051300, PfNF54_120051200
VBRF01000017.1	1167268	127.25	Promoter indel, Promoter indel, Promoter indel	PfNF54_090034500, PfNF54_090034400, PfNF54_090034300
VBRF01000017.1	91705	127.22	Exon indel	PfNF54_090007300
VBRF01000015.1	78241	126.83	Promoter, Promoter	PfNF54_070008700, PfNF54_070008600
VBRF01000007.1	557409	126.73	Intron indel	PfNF54_030018700
VBRF01000016.1	474089	125.86	Exon indel	PfNF54_080014200
VBRF01000025.1	550155	125.71	Intron indel	PfNF54_130018300
VBRF01000025.1	807046	125.58	Promoter indel, Promoter indel, Promoter indel	PfNF54_130025000, PfNF54_130024900, PfNF54_130024800
VBRF01000022.1	537052	125.42	Promoter indel, Promoter indel, Promoter indel	PfNF54_110020700, PfNF54_110020800, PfNF54_110020600
VBRF01000012.1	977060	124.76	Promoter indel, Promoter indel, Promoter indel	PfNF54_060030300.1, PfNF54_060030200, PfNF54_060030100
VBRF01000006.1	763550	124.43	Promoter indel	PfNF54_020023300
VBRF01000015.1	401875	124.19	Splice-3 indel	PfNF54_070015200
VBRF01000022.1	231591	123.79	Promoter indel, Promoter indel	PfNF54_110012600, PfNF54_110012500
VBRF01000010.1	552108	123.44	Intron indel	PfNF54_050017400
VBRF01000009.1	95291	122.67	Promoter indel	PfNF54_040007000
VBRF01000019.1	1060551	122.54	Promoter indel, Promoter indel, Promoter indel, Promoter indel	PfNF54_100037000, PfNF54_100037100, PfNF54_100037000, PfNF54_100037100
VBRF01000017.1	694914	122.53	Promoter indel, Promoter indel, Promoter indel	PfNF54_090021800, PfNF54_090021900, PfNF54_090021700
VBRF01000009.1	451348	121.75	Promoter indel, Promoter indel, Promoter indel	PfNF54_040015000, PfNF54_040015200, PfNF54_040015100
VBRF01000010.1	864449	121.12	Promoter indel, Promoter indel, Promoter indel, Promoter indel, Promoter indel, Promoter indel, Promoter indel, Promoter indel	PfNF54_050025900, PfNF54_050025700, PfNF54_050025800, PfNF54_050025600, PfNF54_050025900, PfNF54_050025700, PfNF54_050025800, PfNF54_050025600
VBRF01000010.1	208245	120.99	Exon indel	PfNF54_050009600
VBRF01000024.1	1271524	120.61	Promoter indel, Promoter indel, Promoter indel	PfNF54_120035700, PfNF54_120035600, PfNF54_120035500
VBRF01000024.1	256600	120.59	Promoter indel, Promoter indel, Promoter indel	PfNF54_120010700, PfNF54_120010800, PfNF54_120010600
VBRF01000027.1	150846	120.41	Intron indel	PfNF54_140007800
VBRF01000027.1	633643	120.17	Promoter indel, Promoter indel	PfNF54_140019600, PfNF54_140019500
VBRF01000012.1	107749	119.84	Intron indel	PfNF54_060008700
VBRF01000024.1	1610193	119.49	Intron indel	PfNF54_120043200
VBRF01000019.1	1097602	119.42	Promoter indel, Promoter indel, Promoter indel	PfNF54_100038000, PfNF54_100038200, PfNF54_100038100
VBRF01000027.1	1973552	119.34	Promoter indel, Promoter indel, Promoter indel	PfNF54_140050800, PfNF54_140050700, PfNF54_140050600
VBRF01000022.1	516505	119.12	Promoter indel, Promoter indel	PfNF54_110020300, PfNF54_110020200
VBRF01000025.1	1823075	119.02	Promoter, Promoter, Promoter	PfNF54_130050200, PfNF54_130050300, PfNF54_130050100
VBRF01000025.1	662757	117.73	Promoter indel, Promoter indel, Promoter indel, Promoter indel	PfNF54_130021200, PfNF54_130021300, PfNF54_130021100, PfNF54_130021000
VBRF01000017.1	1270496	117.55	Promoter indel, Promoter indel, Promoter indel, Promoter indel	PfNF54_090036900, PfNF54_090037100, PfNF54_090037000, PfNF54_090036800
VBRF01000017.1	1360444	117.44	Promoter indel, Promoter indel	PfNF54_090040100, PfNF54_090040000
VBRF01000012.1	174011	117.41	Intron indel	PfNF54_060010200
VBRF01000019.1	358966	116.67	Intron indel	PfNF54_100020000
VBRF01000016.1	541323	116.63	Intron indel, Intron indel	PfNF54_080015700, PfNF54_080015700
VBRF01000025.1	2686253	116.55	Promoter indel, Promoter indel, Promoter indel	PfNF54_130071700, PfNF54_130071600, PfNF54_130071500.1
VBRF01000017.1	630643	116.52	Promoter indel, Promoter indel, Promoter indel, Promoter indel	PfNF54_090020000, PfNF54_090019700, PfNF54_090019900, PfNF54_090019800
VBRF01000006.1	105939	115.97	Intron indel, Intron indel	PfNF54_020007000, PfNF54_020007000
VBRF01000025.1	283992	115.85	Promoter indel, Promoter indel, Promoter indel	PfNF54_130011000, PfNF54_130011200, PfNF54_130011100
VBRF01000010.1	1295989	115.76	Promoter indel, Promoter indel, Promoter indel	PfNF54_050036200, PfNF54_050036300, PfNF54_050036100
VBRF01000025.1	2179213	115.75	Promoter indel, Promoter indel, Promoter indel, Promoter indel	PfNF54_130059300, PfNF54_130059500, PfNF54_130059400, PfNF54_130059200
VBRF01000012.1	747011	115.68	Promoter indel, Promoter indel, Promoter indel	PfNF54_060024100.1, PfNF54_060024200.1, PfNF54_060024000
VBRF01000024.1	402774	115.66	Promoter indel, Promoter indel, Promoter indel	PfNF54_120013700, PfNF54_120013600, PfNF54_120013500
VBRF01000017.1	926125	115.57	Exon indel	PfNF54_090027900
VBRF01000024.1	76081	115.46	Promoter indel, Promoter indel, Promoter indel	PfNF54_120006200, PfNF54_120006000, PfNF54_120006100
VBRF01000009.1	11650	115.4	.	.
VBRF01000027.1	689759	115.37	Intron indel	PfNF54_140021000
VBRF01000007.1	992738	115.23	Promoter indel, Promoter indel	PfNF54_030028800, PfNF54_030028700
VBRF01000027.1	3095237	115.16	Exon indel, Exon indel	PfNF54_140077800, PfNF54_140077800
VBRF01000022.1	104794	115.15	Promoter, Promoter	PfNF54_110009500, PfNF54_110009400
VBRF01000025.1	1408444	115.03	Promoter, Promoter, Promoter, Promoter	PfNF54_130039500, PfNF54_130039800, PfNF54_130039700, PfNF54_130039600.1
VBRF01000024.1	339081	115.02	Promoter indel	PfNF54_120012200
VBRF01000003.1	147292	114.81	Promoter indel, Promoter indel, Promoter indel	PfNF54_010010200, PfNF54_010010000, PfNF54_010010100
VBRF01000012.1	1219908	114.73	Intron indel	PfNF54_060035300
VBRF01000027.1	1900643	114.66	Promoter indel, Promoter indel, Promoter indel	PfNF54_140048900, PfNF54_140049000, PfNF54_140048800
VBRF01000015.1	993377	114.66	Promoter indel, Promoter indel	PfNF54_070029300, PfNF54_070029200
VBRF01000007.1	710235	114.66	Intron	PfNF54_030022400
VBRF01000027.1	2635849	114.53	Promoter indel, Promoter indel, Promoter indel	PfNF54_140067600, PfNF54_140067700, PfNF54_140067500
VBRF01000024.1	1206364	113.97	Promoter indel, Promoter indel	PfNF54_120034000, PfNF54_120033900
VBRF01000017.1	136625	113.78	Intron indel	PfNF54_090008400
VBRF01000025.1	549111	113.75	Promoter indel, Promoter indel	PfNF54_130018300, PfNF54_130018200
VBRF01000027.1	3066930	113.69	Promoter indel, Promoter indel	PfNF54_140077400, PfNF54_140077500
VBRF01000026.1	68782	113.54	Non-coding RNA	PfNF54_130076700.1
VBRF01000016.1	1254519	113.39	Exon indel	PfNF54_080034200
VBRF01000022.1	889002	113.38	Exon indel	PfNF54_110029000
VBRF01000007.1	742773	113.29	Promoter indel, Promoter indel, Promoter indel	PfNF54_030023200, PfNF54_030023100, PfNF54_030023000
VBRF01000027.1	2441762	113.09	Exon indel	PfNF54_140062000
VBRF01000010.1	572808	113.07	Promoter indel, Promoter indel, Promoter indel	PfNF54_050018200, PfNF54_050018100, PfNF54_050018000
VBRF01000017.1	1279523	112.98	Promoter indel, Promoter indel, Promoter indel	PfNF54_090037200, PfNF54_090037400, PfNF54_090037300
VBRF01000010.1	421891	112.97	Exon indel	PfNF54_050014500
VBRF01000027.1	797071	112.66	Intron indel	PfNF54_140022800
VBRF01000017.1	192395	112.65	Intron indel	PfNF54_090009300
VBRF01000009.1	1108999	112.62	Promoter indel, Promoter indel	PfNF54_040029800, PfNF54_040029800
VBRF01000006.1	865920	112.57	Promoter indel, Promoter indel, Promoter indel, Promoter indel	PfNF54_020025700, PfNF54_020025600, PfNF54_020025700, PfNF54_020025600
VBRF01000006.1	782725	112.35	Promoter indel, Promoter indel, Promoter indel	PfNF54_020024000, PfNF54_020023800, PfNF54_020023900
VBRF01000015.1	145307	111.89	Intron indel	PfNF54_070009500
VBRF01000019.1	102828	111.68	Exon indel	PfNF54_100013500
VBRF01000025.1	2617178	111.68	Promoter indel, Promoter indel, Promoter indel, Promoter indel, Promoter indel	PfNF54_130069700, PfNF54_130069800, PfNF54_130069500, PfNF54_130069600, PfNF54_130069400
VBRF01000027.1	2914470	111.59	Promoter indel, Promoter indel, Promoter indel, Promoter indel	PfNF54_140073400, PfNF54_140073600, PfNF54_140073700, PfNF54_140073500
VBRF01000017.1	1124805	111.57	Intron indel	PfNF54_090032700
VBRF01000025.1	544905	111.4	Intron	PfNF54_130018200
VBRF01000016.1	145012	111.34	Promoter indel, Promoter indel, Promoter indel	PfNF54_080007500, PfNF54_080007600, PfNF54_080007400
VBRF01000009.1	741186	111.32	Promoter indel, Promoter indel, Promoter indel	PfNF54_040022600, PfNF54_040022800, PfNF54_040022700
VBRF01000022.1	1181681	111.26	Promoter indel, Promoter indel, Promoter indel	PfNF54_110036800, PfNF54_110037000, PfNF54_110036900
VBRF01000025.1	1482412	111.25	Intron	PfNF54_130041400
VBRF01000025.1	783887	111.2	Promoter indel, Promoter indel	PfNF54_130024400, PfNF54_130024300
VBRF01000017.1	801218	111.13	Promoter indel, Promoter indel, Promoter indel, Promoter indel	PfNF54_090024600, PfNF54_090024800, PfNF54_090024700, PfNF54_090024500
VBRF01000024.1	1587829	111.03	Promoter indel, Promoter indel, Promoter indel	PfNF54_120042700, PfNF54_120042500, PfNF54_120042600
VBRF01000016.1	818897	111.03	Promoter indel, Promoter indel, Promoter indel	PfNF54_080023100, PfNF54_080023300, PfNF54_080023200
VBRF01000003.1	214098	110.58	Promoter indel, Promoter indel	PfNF54_010011800, PfNF54_010011900
VBRF01000006.1	536616	110.36	Promoter indel, Promoter indel, Promoter indel, Promoter indel	PfNF54_020017600, PfNF54_020017800, PfNF54_020017700, PfNF54_020017500
VBRF01000025.1	1608325	110.26	Promoter indel, Promoter indel, Promoter indel, Promoter indel, Promoter indel, Promoter indel, Promoter indel, Promoter indel	PfNF54_130045000, PfNF54_130045100, PfNF54_130044900, PfNF54_130044800, PfNF54_130045000, PfNF54_130045100, PfNF54_130044900, PfNF54_130044800
VBRF01000025.1	2698299	110.25	Intron indel, Intron indel	PfNF54_130072000, PfNF54_130072000
VBRF01000027.1	1836041	110.01	Promoter indel, Promoter indel	PfNF54_140047400, PfNF54_140047300
VBRF01000017.1	1133992	109.9	Promoter indel, Promoter indel, Promoter indel, Promoter indel	PfNF54_090033000, PfNF54_090033200, PfNF54_090033100, PfNF54_090032900
VBRF01000025.1	1336259	109.59	Intron	PfNF54_130037300
VBRF01000015.1	844060	109.53	Promoter indel	PfNF54_070025300
VBRF01000003.1	67345	109.46	Promoter indel, Promoter indel	PfNF54_010008300, PfNF54_010008400
VBRF01000022.1	1302877	109.46	Promoter indel, Promoter indel, Promoter indel	PfNF54_110039600, PfNF54_110039800, PfNF54_110039700
VBRF01000015.1	1333397	109.44	Promoter indel, Promoter indel, Promoter indel, Promoter indel	PfNF54_070036500, PfNF54_070036300, PfNF54_070036400, PfNF54_070036200
VBRF01000027.1	2451591	109.15	Promoter indel	PfNF54_140062300
VBRF01000022.1	1225977	108.92	Promoter indel, Promoter indel	PfNF54_110038000, PfNF54_110038100
VBRF01000018.1	179575	108.9	Promoter, Promoter, Promoter, Promoter	PfNF54_100009100, PfNF54_100009300, PfNF54_100009200, PfNF54_100009000
VBRF01000025.1	1325391	108.79	Intron indel	PfNF54_130037000
VBRF01000007.1	485420	108.77	Promoter indel, Promoter indel	PfNF54_030016200, PfNF54_030016300
VBRF01000015.1	965811	108.36	Non-coding RNA indel	PfNF54_070028900.1
VBRF01000010.1	369498	108.3	Exon indel	PfNF54_050013400
VBRF01000025.1	2448103	108.21	Promoter indel, Promoter indel	PfNF54_130065600, PfNF54_130065500
VBRF01000006.1	101979	108.19	Promoter, Promoter	PfNF54_020007000, PfNF54_020006900
VBRF01000022.1	59989	108.02	Promoter indel, Promoter indel, Promoter indel	PfNF54_110008400:tRNA, PfNF54_110008600, PfNF54_110008500:tRNA
VBRF01000025.1	2732044	107.93	Promoter indel, Promoter indel, Promoter indel	PfNF54_130073000, PfNF54_130073200, PfNF54_130073100
VBRF01000024.1	730674	107.88	Promoter indel, Promoter indel	PfNF54_120023400.1, PfNF54_120023300
VBRF01000010.1	879300	107.85	Promoter indel, Promoter indel	PfNF54_050026200, PfNF54_050026300
VBRF01000016.1	255351	107.82	Promoter indel, Promoter indel	PfNF54_080009700, PfNF54_080009600
VBRF01000017.1	682318	107.81	Intron indel	PfNF54_090021500
VBRF01000025.1	1397529	107.64	Promoter indel, Promoter indel	PfNF54_130039300, PfNF54_130039200
VBRF01000003.1	208044	107.6	Promoter indel, Promoter indel	PfNF54_010011600, PfNF54_010011700
VBRF01000016.1	1100634	107.6	Promoter indel, Promoter indel	PfNF54_080030400, PfNF54_080030500
VBRF01000017.1	1264210	107.51	Intron indel	PfNF54_090036700
VBRF01000010.1	725527	107.44	Promoter indel, Promoter indel, Promoter indel	PfNF54_050021900, PfNF54_050021700, PfNF54_050021800
VBRF01000010.1	691365	107.27	Promoter indel, Promoter indel	PfNF54_050021000, PfNF54_050021000
VBRF01000027.1	1465106	107.22	Intron indel	PfNF54_140039000
VBRF01000022.1	1195524	107.22	Intron indel	PfNF54_110037400
VBRF01000019.1	1073708	107.16	Promoter indel, Promoter indel, Promoter indel	PfNF54_100037500, PfNF54_100037600, PfNF54_100037400
VBRF01000017.1	1415459	107.13	Intron indel	PfNF54_090041100
VBRF01000027.1	2952152	107.12	Promoter, Promoter	PfNF54_140074700, PfNF54_140074600
VBRF01000025.1	151763	107.12	Promoter, Promoter	PfNF54_130008200, PfNF54_130008100
VBRF01000003.1	141913	106.95	Promoter indel, Promoter indel	PfNF54_010010000, PfNF54_010009900
VBRF01000025.1	1670525	106.71	Promoter indel, Promoter indel, Promoter indel, Promoter indel	PfNF54_130047200, PfNF54_130047300, PfNF54_130047100, PfNF54_130047000
VBRF01000003.1	381889	106.66	Promoter indel, Promoter indel, Promoter indel	PfNF54_010016700, PfNF54_010016800, PfNF54_010016600
VBRF01000017.1	445881	106.65	Promoter indel, Promoter indel, Promoter indel	PfNF54_090015200, PfNF54_090015100, PfNF54_090015000
VBRF01000010.1	1128003	106.4	Intron indel	PfNF54_050031700
VBRF01000017.1	236796	106.38	Promoter indel, Promoter indel	PfNF54_090010100, PfNF54_090010200
VBRF01000003.1	87077	106.28	Intron	PfNF54_010008700.1
VBRF01000027.1	1039040	106.09	Promoter indel, Promoter indel	PfNF54_140029300, PfNF54_140029200
VBRF01000019.1	462686	106.01	Promoter indel, Promoter indel, Promoter indel	PfNF54_100022800, PfNF54_100022600, PfNF54_100022700
VBRF01000015.1	1292863	105.93	Promoter indel	PfNF54_070035400
VBRF01000022.1	1724036	105.79	Intron indel	PfNF54_110049400
VBRF01000026.1	91589	105.62	Intron indel	PfNF54_130077400.1
VBRF01000016.1	153629	105.46	Promoter indel, Promoter indel, Promoter indel, Promoter indel	PfNF54_080007700, PfNF54_080007600, PfNF54_080007700, PfNF54_080007600
VBRF01000009.1	1109876	105.4	Promoter indel	PfNF54_040029800
VBRF01000024.1	406630	105.38	Exon indel	PfNF54_120013800
VBRF01000009.1	269284	105.37	Promoter, Promoter, Promoter	PfNF54_040010600, PfNF54_040010700, PfNF54_040010500
VBRF01000027.1	2886888	105.28	Promoter indel, Promoter indel, Promoter indel, Promoter indel	PfNF54_140072800, PfNF54_140073000, PfNF54_140072900, PfNF54_140072700
VBRF01000025.1	2403924	105.09	Exon indel	PfNF54_130064600
VBRF01000015.1	667775	104.61	Intron indel	PfNF54_070021300
VBRF01000025.1	2250945	104.57	Promoter indel, Promoter indel, Promoter indel	PfNF54_130061500, PfNF54_130061400, PfNF54_130061300
VBRF01000012.1	412566	104.53	Promoter indel, Promoter indel, Promoter indel, Promoter indel, Promoter indel, Promoter indel	PfNF54_060015900, PfNF54_060016000, PfNF54_060015800, PfNF54_060015900, PfNF54_060016000, PfNF54_060015800
VBRF01000019.1	1154266	104.52	Promoter indel, Promoter indel, Promoter indel	PfNF54_100039900, PfNF54_100040000, PfNF54_100039800
VBRF01000025.1	1135471	104.19	Exon indel	PfNF54_130032400
VBRF01000025.1	1125304	104.17	Promoter indel, Promoter indel	PfNF54_130032200, PfNF54_130032100
VBRF01000024.1	638244	104.11	Exon indel	PfNF54_120020500
VBRF01000025.1	422021	104.09	Promoter indel, Promoter indel, Promoter indel	PfNF54_130014300, PfNF54_130014400.1, PfNF54_130014200
VBRF01000027.1	2968374	104.04	Intron	PfNF54_140075000
VBRF01000024.1	527239	103.83	Intron indel	PfNF54_120016700
VBRF01000025.1	2452143	103.79	Promoter indel, Promoter indel, Promoter indel	PfNF54_130065600, PfNF54_130065700, PfNF54_130065500
VBRF01000012.1	1034745	103.65	Promoter indel, Promoter indel	PfNF54_060031900, PfNF54_060032000
VBRF01000027.1	663701	103.63	Promoter indel, Promoter indel	PfNF54_140020300, PfNF54_140020400
VBRF01000006.1	753468	103.29	Exon indel	PfNF54_020023100
VBRF01000019.1	712905	103.26	Promoter indel, Promoter indel, Promoter indel	PfNF54_100027800, PfNF54_100027900, PfNF54_100027700
VBRF01000015.1	358435	102.99	Promoter indel, Promoter indel, Promoter indel	PfNF54_070014400, PfNF54_070014500, PfNF54_070014300
VBRF01000003.1	95319	102.66	Intron indel	PfNF54_010008900
VBRF01000024.1	90483	102.43	Promoter indel, Promoter indel	PfNF54_120006400, PfNF54_120006500
VBRF01000017.1	1225126	102.38	Promoter indel, Promoter indel, Promoter indel	PfNF54_090036000.1, PfNF54_090035900, PfNF54_090035800
VBRF01000022.1	1057888	102.32	Promoter indel, Promoter indel, Promoter indel	PfNF54_110033800, PfNF54_110033900.1, PfNF54_110033700
VBRF01000009.1	435957	102.17	Promoter indel, Promoter indel, Promoter indel	PfNF54_040014600, PfNF54_040014800, PfNF54_040014700
VBRF01000017.1	823507	102.07	Promoter, Promoter, Promoter	PfNF54_090025200, PfNF54_090025100, PfNF54_090025000
VBRF01000024.1	1336349	102.07	Promoter indel, Promoter indel, Promoter indel, Promoter indel	PfNF54_120036700, PfNF54_120036900, PfNF54_120037000, PfNF54_120036800
VBRF01000025.1	1480795	101.98	Intron indel	PfNF54_130041300
VBRF01000022.1	207103	101.88	Promoter indel, Promoter indel, Promoter indel, Promoter indel	PfNF54_110012300, PfNF54_110012100, PfNF54_110012200, PfNF54_110012000
VBRF01000015.1	1271112	101.78	Promoter indel, Promoter indel	PfNF54_070035000, PfNF54_070034900
VBRF01000010.1	34894	101.74	Intron indel	PfNF54_050005600
VBRF01000016.1	543907	101.66	Promoter indel, Promoter indel	PfNF54_080015800, PfNF54_080015900
VBRF01000017.1	567052	101.47	Promoter indel, Promoter indel, Promoter indel, Promoter indel	PfNF54_090018200, PfNF54_090017900, PfNF54_090018100, PfNF54_090018000
VBRF01000024.1	733995	101.39	Non-coding RNA	PfNF54_120023400.1
VBRF01000015.1	1275649	101.3	Promoter indel, Promoter indel	PfNF54_070035000, PfNF54_070035100
VBRF01000027.1	1878904	101.3	Promoter indel, Promoter indel	PfNF54_140048200, PfNF54_140048100
VBRF01000027.1	572856	101.27	Intron indel	PfNF54_140018100
VBRF01000015.1	367694	101.03	Exon indel	PfNF54_070014800
VBRF01000027.1	2542706	100.94	Promoter indel, Promoter indel, Promoter indel, Promoter indel	PfNF54_140065200, PfNF54_140065400, PfNF54_140065300, PfNF54_140065100
VBRF01000017.1	457707	100.87	Promoter indel, Promoter indel	PfNF54_090015400, PfNF54_090015300
VBRF01000012.1	557201	100.83	Intron indel	PfNF54_060019500
VBRF01000025.1	1966164	100.75	Exon indel	PfNF54_130053500
VBRF01000006.1	835784	100.67	Promoter indel, Promoter indel, Promoter indel	PfNF54_020025000, PfNF54_020024900, PfNF54_020024800
VBRF01000025.1	1472026	100.63	Intron indel	PfNF54_130040900
VBRF01000019.1	1216934	100.58	Exon indel	PfNF54_100041500
VBRF01000012.1	43231	100.33	Promoter indel	PfNF54_060007000
VBRF01000025.1	1209436	100.23	Promoter indel, Promoter indel	PfNF54_130034000, PfNF54_130033900
VBRF01000024.1	1985596	100.17	Promoter, Promoter, Promoter, Promoter	PfNF54_120052300, PfNF54_120052100, PfNF54_120052200, PfNF54_120052000
VBRF01000025.1	1099016	99.88	Intron indel	PfNF54_130031800
VBRF01000022.1	1360259	99.83	Promoter indel, Promoter indel	PfNF54_110040800, PfNF54_110040900
VBRF01000015.1	897028	99.7	Promoter indel, Promoter indel, Promoter indel, Promoter indel	PfNF54_070027400, PfNF54_070027200, PfNF54_070027300, PfNF54_070027100
VBRF01000027.1	1026360	99.25	Promoter indel, Promoter indel	PfNF54_140029000, PfNF54_140028900
VBRF01000027.1	1705245	98.76	Promoter, Promoter	PfNF54_140044400, PfNF54_140044300
VBRF01000027.1	1325953	98.74	Intron indel	PfNF54_140036200
VBRF01000016.1	913519	98.64	Promoter indel, Promoter indel, Promoter indel, Promoter indel	PfNF54_080025600, PfNF54_080025400, PfNF54_080025500, PfNF54_080025300
VBRF01000016.1	245084	98.6	Intron indel	PfNF54_080009400
VBRF01000022.1	706879	98.55	Intron indel	PfNF54_110025300
VBRF01000026.1	68751	98.51	Promoter, Promoter, Promoter	PfNF54_130076600.1, PfNF54_130076800.1, PfNF54_130076700.1
VBRF01000027.1	2595432	98.48	Promoter indel, Promoter indel, Promoter indel	PfNF54_140066400, PfNF54_140066300, PfNF54_140066200
VBRF01000027.1	1209961	98.27	Exon indel	PfNF54_140033300
VBRF01000010.1	1034838	98.05	Intron indel	PfNF54_050029400
VBRF01000018.1	147201	97.87	Promoter indel, Promoter indel, Promoter indel, Promoter indel	PfNF54_100008300, PfNF54_100008500, PfNF54_100008400, PfNF54_100008200.1
VBRF01000010.1	1114932	97.77	Intron indel	PfNF54_050031300
VBRF01000003.1	273368	97.68	Intron indel	PfNF54_010013300
VBRF01000010.1	38236	97.56	Promoter indel, Promoter indel	PfNF54_050005700, PfNF54_050005600
VBRF01000027.1	1612735	97.36	Intron indel, Intron indel	PfNF54_140042500, PfNF54_140042500
VBRF01000003.1	220225	97.3	Promoter indel, Promoter indel, Promoter indel, Promoter indel, Promoter indel, Promoter indel, Promoter indel, Promoter indel	PfNF54_010012200, PfNF54_010012000, PfNF54_010012100, PfNF54_010011900, PfNF54_010012200, PfNF54_010012000, PfNF54_010012100, PfNF54_010011900
VBRF01000022.1	1328987	97.3	Promoter indel, Promoter indel	PfNF54_110040300, PfNF54_110040400
VBRF01000016.1	767415	97.28	Intron indel	PfNF54_080021900
VBRF01000025.1	1274595	97.21	Intron indel	PfNF54_130035300
VBRF01000012.1	225578	97.19	Exon indel	PfNF54_060011500
VBRF01000009.1	332629	97.11	Intron indel	PfNF54_040012000
VBRF01000015.1	823620	96.95	Exon indel	PfNF54_070024900
VBRF01000027.1	2887182	96.26	Promoter, Promoter, Promoter	PfNF54_140072800, PfNF54_140073000, PfNF54_140072900
VBRF01000024.1	2101489	96.24	Promoter indel, Promoter indel, Promoter indel, Promoter indel	PfNF54_120055300, PfNF54_120055100, PfNF54_120055200, PfNF54_120055000
VBRF01000027.1	3221256	96.24	Promoter indel, Promoter indel, Promoter indel	PfNF54_140080400, PfNF54_140080600, PfNF54_140080500
VBRF01000025.1	1161212	96.16	Promoter indel, Promoter indel, Promoter indel	PfNF54_130033000, PfNF54_130033200, PfNF54_130033100
VBRF01000012.1	41908	96.04	Promoter indel, Promoter indel	PfNF54_060007000, PfNF54_060006900
VBRF01000022.1	66639	96.01	Intron indel	PfNF54_110008700
VBRF01000019.1	382790	95.98	Promoter indel, Promoter indel	PfNF54_100020700, PfNF54_100020600
VBRF01000017.1	971399	95.88	Promoter indel, Promoter indel	PfNF54_090029100, PfNF54_090029000
VBRF01000016.1	514699	95.71	Promoter indel	PfNF54_080015200
VBRF01000009.1	238787	95.6	Promoter indel, Promoter indel, Promoter indel	PfNF54_040010000, PfNF54_040010200, PfNF54_040010100
VBRF01000025.1	151468	95.54	Promoter indel, Promoter indel	PfNF54_130008200, PfNF54_130008100
VBRF01000022.1	1018865	95.35	Intron indel	PfNF54_110032700
VBRF01000024.1	1494165	95.09	Intron indel	PfNF54_120040300
VBRF01000022.1	1128876	94.74	Promoter indel, Promoter indel	PfNF54_110035700, PfNF54_110035800
VBRF01000024.1	1267937	94.68	Promoter indel, Promoter indel, Promoter indel	PfNF54_120035400, PfNF54_120035600, PfNF54_120035500
VBRF01000017.1	1252438	94.68	Promoter indel, Promoter indel, Promoter indel, Promoter indel	PfNF54_090036300, PfNF54_090036400, PfNF54_090036200, PfNF54_090036100
VBRF01000024.1	985689	94.31	Promoter indel, Promoter indel, Promoter indel	PfNF54_120029000, PfNF54_120028900, PfNF54_120028800
VBRF01000022.1	1723333	94.27	Intron	PfNF54_110049300
VBRF01000022.1	431990	94.22	Promoter indel, Promoter indel, Promoter indel	PfNF54_110017700, PfNF54_110017800, PfNF54_110017600
VBRF01000016.1	25578	93.63	Promoter indel, Promoter indel, Promoter indel	PfNF54_080005200, PfNF54_080005400, PfNF54_080005300.1
VBRF01000017.1	716945	93.61	Promoter indel, Promoter indel, Promoter indel, Promoter indel, Promoter indel	PfNF54_090022400, PfNF54_090022600, PfNF54_090022500, PfNF54_090022300, PfNF54_090022200
VBRF01000022.1	85651	93.58	Exon indel	PfNF54_110009000
VBRF01000024.1	1240665	93.5	Intron	PfNF54_120034700
VBRF01000025.1	835488	93.43	Intron indel	PfNF54_130025500
VBRF01000012.1	1133133	93.19	Promoter indel, Promoter indel, Promoter indel	PfNF54_060033600, PfNF54_060033700, PfNF54_060033500
VBRF01000025.1	2793172	93.15	Promoter indel, Promoter indel, Promoter indel	PfNF54_130074600:tRNA, PfNF54_130074800, PfNF54_130074700:tRNA
VBRF01000019.1	369058	93.06	Promoter, Promoter, Promoter	PfNF54_100020200, PfNF54_100020300, PfNF54_100020100
VBRF01000009.1	407148	92.78	Intron indel, Intron indel	PfNF54_040014000, PfNF54_040014000
VBRF01000017.1	86056	92.53	Intron indel	PfNF54_090007100
VBRF01000010.1	785275	92.43	Promoter indel	PfNF54_050023600
VBRF01000012.1	396218	92.34	Promoter indel, Promoter indel, Promoter indel	PfNF54_060015400, PfNF54_060015500, PfNF54_060015300
VBRF01000022.1	1129775	92.25	Promoter indel, Promoter indel	PfNF54_110035700, PfNF54_110035800
VBRF01000019.1	110199	91.82	Promoter indel, Promoter indel	PfNF54_100013700, PfNF54_100013600
VBRF01000027.1	2172583	91.79	Promoter indel, Promoter indel	PfNF54_140055600, PfNF54_140055500
VBRF01000027.1	3191046	91.75	Promoter indel, Promoter indel	PfNF54_140079800.1, PfNF54_140079900
VBRF01000009.1	436262	91.71	Promoter indel, Promoter indel, Promoter indel	PfNF54_040014600, PfNF54_040014800, PfNF54_040014700
VBRF01000017.1	559973	91.71	Promoter indel, Promoter indel, Promoter indel	PfNF54_090017900, PfNF54_090017800, PfNF54_090017700
VBRF01000024.1	690517	91.7	Promoter indel, Promoter indel	PfNF54_120022200, PfNF54_120022300
VBRF01000027.1	2739147	91.7	Promoter indel	PfNF54_140069700
VBRF01000019.1	540709	91.67	Promoter indel, Promoter indel	PfNF54_100024600, PfNF54_100024500
VBRF01000015.1	647900	91.66	Promoter, Promoter, Promoter	PfNF54_070020800, PfNF54_070020600, PfNF54_070020700
VBRF01000007.1	370267	91.54	Promoter indel, Promoter indel, Promoter indel, Promoter indel	PfNF54_030013400:snRNA, PfNF54_030013600, PfNF54_030013700, PfNF54_030013500
VBRF01000025.1	2546668	91.51	Promoter indel, Promoter indel, Promoter indel	PfNF54_130067800, PfNF54_130068000, PfNF54_130067900
VBRF01000012.1	214334	91.4	Promoter indel, Promoter indel, Promoter indel, Promoter indel	PfNF54_060011400, PfNF54_060011200, PfNF54_060011300, PfNF54_060011100
VBRF01000022.1	160375	91.38	Promoter indel, Promoter indel, Promoter indel	PfNF54_110010900, PfNF54_110011000, PfNF54_110010800
VBRF01000016.1	323882	91.29	Intron indel	PfNF54_080011300
VBRF01000022.1	722711	91.14	Promoter indel, Promoter indel	PfNF54_110025600, PfNF54_110025700
VBRF01000017.1	1042948	91.06	Promoter, Promoter	PfNF54_090031100, PfNF54_090031000
VBRF01000018.1	125857	90.72	Promoter indel, Promoter indel, Promoter indel, Promoter indel	PfNF54_100007900, PfNF54_100007600, PfNF54_100007800, PfNF54_100007700
VBRF01000024.1	1934808	90.68	Promoter indel, Promoter indel	PfNF54_120050200, PfNF54_120050100
VBRF01000025.1	462829	90.59	Exon indel	PfNF54_130015700
VBRF01000025.1	2084046	90.59	Intron indel	PfNF54_130056800
VBRF01000015.1	877532	90.51	Promoter indel, Promoter indel	PfNF54_070026500.1, PfNF54_070026400
VBRF01000024.1	2133238	90.44	Promoter indel, Promoter indel	PfNF54_120056000, PfNF54_120056100
VBRF01000022.1	457546	90.38	Intron indel	PfNF54_110018600
VBRF01000009.1	351684	90.17	Exon indel	PfNF54_040012300
VBRF01000016.1	906647	90.02	Promoter indel, Promoter indel, Promoter indel, Promoter indel	PfNF54_080025100, PfNF54_080025400, PfNF54_080025300, PfNF54_080025200
VBRF01000024.1	2150716	90.02	Intron	PfNF54_120056200
VBRF01000024.1	1308624	89.78	Non-coding RNA indel	PfNF54_120036300.1
VBRF01000006.1	556728	89.71	Promoter indel, Promoter indel, Promoter indel, Promoter indel, Promoter indel, Promoter indel	PfNF54_020018300, PfNF54_020018400, PfNF54_020018200, PfNF54_020018300, PfNF54_020018400, PfNF54_020018200
VBRF01000027.1	1943283	89.53	Promoter indel, Promoter indel	PfNF54_140049900, PfNF54_140050000
VBRF01000027.1	2098497	89.51	Promoter indel, Promoter indel, Promoter indel	PfNF54_140053800, PfNF54_140054000, PfNF54_140053900
VBRF01000025.1	822168	89.44	Promoter indel, Promoter indel	PfNF54_130025200, PfNF54_130025100
VBRF01000016.1	749662	89.3	Intron	PfNF54_080021500
VBRF01000010.1	783123	89.23	Promoter indel, Promoter indel, Promoter indel, Promoter indel	PfNF54_050023600, PfNF54_050023500, PfNF54_050023600, PfNF54_050023500
VBRF01000009.1	810783	88.83	Promoter indel	PfNF54_040023800
VBRF01000027.1	1983734	88.78	Intron indel	PfNF54_140051100
VBRF01000027.1	1743355	88.57	Promoter indel, Promoter indel, Promoter indel	PfNF54_140045300, PfNF54_140045400, PfNF54_140045200
VBRF01000003.1	272560	88.54	Intron indel	PfNF54_010013300
VBRF01000016.1	308462	88.43	Promoter indel, Promoter indel, Promoter indel	PfNF54_080011000.1, PfNF54_080010800, PfNF54_080010900
VBRF01000016.1	1264466	88.32	Promoter indel, Promoter indel	PfNF54_080034400, PfNF54_080034500.1
VBRF01000025.1	2246857	88.31	Promoter indel, Promoter indel, Promoter indel	PfNF54_130061200, PfNF54_130061400, PfNF54_130061300
VBRF01000025.1	718872	87.98	Promoter indel	PfNF54_130022600
VBRF01000012.1	794977	87.97	Promoter, Promoter, Promoter, Promoter	PfNF54_060025200, PfNF54_060025000, PfNF54_060025100, PfNF54_060024900
VBRF01000015.1	272521	87.96	Promoter indel, Promoter indel, Promoter indel	PfNF54_070012200, PfNF54_070012400, PfNF54_070012300
VBRF01000025.1	1250181	87.68	Promoter indel	PfNF54_130034800
VBRF01000022.1	831172	87.67	Promoter, Promoter	PfNF54_110027500, PfNF54_110027600
VBRF01000024.1	1656492	87.64	Promoter indel, Promoter indel, Promoter indel, Promoter indel	PfNF54_120043900, PfNF54_120044100, PfNF54_120044200, PfNF54_120044000
VBRF01000012.1	108314	87.62	Intron indel	PfNF54_060008700
VBRF01000007.1	481806	87.43	Promoter indel, Promoter indel	PfNF54_030016200, PfNF54_030016300
VBRF01000027.1	2669477	87.34	Promoter indel, Promoter indel, Promoter indel	PfNF54_140068200, PfNF54_140068400, PfNF54_140068300
VBRF01000025.1	90168	87.33	Intron indel	PfNF54_130006700
VBRF01000009.1	513085	87.31	Promoter indel, Promoter indel, Promoter indel	PfNF54_040016900, PfNF54_040017000.1, PfNF54_040016800
VBRF01000016.1	1128225	87.26	Promoter indel, Promoter indel	PfNF54_080031100, PfNF54_080031200
VBRF01000027.1	1707756	87.21	Promoter indel, Promoter indel, Promoter indel, Promoter indel	PfNF54_140044400, PfNF54_140044500, PfNF54_140044400, PfNF54_140044500
VBRF01000016.1	1369136	87.11	Exon indel	PfNF54_080036600
VBRF01000019.1	904493	87.1	Promoter indel, Promoter indel, Promoter indel	PfNF54_100032300, PfNF54_100032400, PfNF54_100032200
VBRF01000012.1	515985	87.1	Promoter indel, Promoter indel	PfNF54_060018700, PfNF54_060018600.1
VBRF01000016.1	455250	86.98	Promoter indel, Promoter indel	PfNF54_080013800, PfNF54_080013700
VBRF01000016.1	990842	86.96	Exon indel	PfNF54_080027800
VBRF01000024.1	962698	86.83	Promoter indel	PfNF54_120028000.1
VBRF01000007.1	296169	86.81	Promoter indel, Promoter indel, Promoter indel, Promoter indel	PfNF54_030011400, PfNF54_030011600, PfNF54_030011700, PfNF54_030011500
VBRF01000027.1	1300269	86.77	Intron indel	PfNF54_140035700
VBRF01000015.1	603509	86.72	Intron	PfNF54_070019400
VBRF01000017.1	558675	86.57	Intron indel	PfNF54_090017700
VBRF01000006.1	631582	86.55	Promoter indel, Promoter indel	PfNF54_020019900, PfNF54_020019800
VBRF01000006.1	410244	86.4	Promoter, Promoter, Promoter	PfNF54_020014700, PfNF54_020014800, PfNF54_020014600
VBRF01000027.1	3224509	86.3	Intron indel	PfNF54_140080600
VBRF01000027.1	1017943	86.27	Promoter indel, Promoter indel	PfNF54_140028800, PfNF54_140028700.1
VBRF01000006.1	231419	86.26	Promoter, Promoter, Promoter, Promoter, Promoter	PfNF54_020010700, PfNF54_020010900, PfNF54_020010800, PfNF54_020010600, PfNF54_020010500
VBRF01000007.1	368940	86.26	Promoter indel, Promoter indel, Promoter indel, Promoter indel, Promoter indel	PfNF54_030013400:snRNA, PfNF54_030013600, PfNF54_030013700, PfNF54_030013500, PfNF54_030013300
VBRF01000022.1	1146473	86.17	Promoter indel, Promoter indel	PfNF54_110036100, PfNF54_110036000
VBRF01000017.1	944879	86.1	Promoter indel, Promoter indel, Promoter indel, Promoter indel	PfNF54_090028200, PfNF54_090028400, PfNF54_090028300, PfNF54_090028100
VBRF01000010.1	543872	85.93	Exon indel	PfNF54_050017400
VBRF01000027.1	1100750	85.79	Promoter indel, Promoter indel	PfNF54_140030900, PfNF54_140030800
VBRF01000024.1	439742	85.72	Promoter indel, Promoter indel, Promoter indel	PfNF54_120014500, PfNF54_120014600, PfNF54_120014400
VBRF01000025.1	1213376	85.71	Promoter indel, Promoter indel, Promoter indel, Promoter indel, Promoter indel, Promoter indel	PfNF54_130034100, PfNF54_130034200, PfNF54_130034000, PfNF54_130034100, PfNF54_130034200, PfNF54_130034000
VBRF01000024.1	2194132	85.69	Promoter indel, Promoter indel	PfNF54_120057400, PfNF54_120057300.1
VBRF01000027.1	2537816	85.52	Promoter indel, Promoter indel, Promoter indel, Promoter indel	PfNF54_140064900, PfNF54_140065200, PfNF54_140065100, PfNF54_140065000
VBRF01000025.1	2051579	85.32	Promoter indel, Promoter indel, Promoter indel	PfNF54_130056000, PfNF54_130056200, PfNF54_130056100
VBRF01000007.1	908779	85.25	Promoter indel, Promoter indel	PfNF54_030026700, PfNF54_030026800
VBRF01000016.1	1021761	85.24	Missense	PfNF54_080028700
VBRF01000024.1	2151687	85.21	Promoter indel, Promoter indel	PfNF54_120056200, PfNF54_120056300
VBRF01000016.1	1216396	85.15	Promoter indel, Promoter indel	PfNF54_080033400, PfNF54_080033500:rRNA
VBRF01000019.1	1253041	85.15	Promoter indel, Promoter indel	PfNF54_100042200, PfNF54_100042100
VBRF01000022.1	312497	85.14	Promoter indel, Promoter indel, Promoter indel	PfNF54_110014400, PfNF54_110014600, PfNF54_110014500
VBRF01000022.1	1676296	85.11	Exon indel	PfNF54_110048200
VBRF01000027.1	1174445	85.07	Promoter indel, Promoter indel, Promoter indel	PfNF54_140032500, PfNF54_140032600, PfNF54_140032400
VBRF01000024.1	2149463	85.06	Promoter indel	PfNF54_120056200
VBRF01000022.1	1516521	84.99	Intron indel	PfNF54_110044100
VBRF01000010.1	602235	84.92	Promoter indel, Promoter indel	PfNF54_050019100, PfNF54_050019000
VBRF01000012.1	420161	84.81	Promoter indel, Promoter indel, Promoter indel, Promoter indel, Promoter indel	PfNF54_060016100, PfNF54_060016300, PfNF54_060016200, PfNF54_060015900, PfNF54_060016000
VBRF01000007.1	994454	84.8	Promoter indel, Promoter indel	PfNF54_030028800, PfNF54_030028700
VBRF01000016.1	529080	84.78	Promoter indel, Promoter indel	PfNF54_080015500, PfNF54_080015400
VBRF01000019.1	608486	84.78	Intron	PfNF54_100026100
VBRF01000024.1	1619416	84.76	Promoter indel, Promoter indel	PfNF54_120043300.1, PfNF54_120043400
VBRF01000010.1	392123	84.69	Promoter indel, Promoter indel, Promoter indel	PfNF54_050013900, PfNF54_050014100, PfNF54_050014000
VBRF01000010.1	830472	84.61	Exon indel	PfNF54_050024900
VBRF01000027.1	1666561	84.5	Promoter indel, Promoter indel	PfNF54_140043700, PfNF54_140043600
VBRF01000010.1	568391	84.4	Promoter indel, Promoter indel, Promoter indel	PfNF54_050017900, PfNF54_050018100, PfNF54_050018000
VBRF01000007.1	860202	84.37	Promoter indel, Promoter indel, Promoter indel	PfNF54_030025600, PfNF54_030025700, PfNF54_030025500
VBRF01000027.1	2515469	84.22	Intron indel, Intron indel	PfNF54_140064200.1, PfNF54_140064200.1
VBRF01000025.1	1984341	84.17	Promoter indel, Promoter indel	PfNF54_130054100, PfNF54_130054100
VBRF01000016.1	905370	84.17	Promoter indel, Promoter indel, Promoter indel, Promoter indel, Promoter indel, Promoter indel	PfNF54_080025100, PfNF54_080025300, PfNF54_080025200, PfNF54_080025100, PfNF54_080025300, PfNF54_080025200
VBRF01000025.1	856206	84.15	Intron indel	PfNF54_130026200
VBRF01000027.1	2693910	84.14	Promoter indel, Promoter indel	PfNF54_140069100, PfNF54_140069000
VBRF01000027.1	2291276	84.12	Promoter indel, Promoter indel, Promoter indel, Promoter indel	PfNF54_140058700, PfNF54_140058400, PfNF54_140058600, PfNF54_140058500
VBRF01000024.1	1964041	84.09	Promoter, Promoter, Promoter	PfNF54_120051300, PfNF54_120051400, PfNF54_120051200
VBRF01000025.1	761745	84.05	Intron indel	PfNF54_130023800
VBRF01000024.1	1641364	84.04	Exon indel	PfNF54_120043700
VBRF01000010.1	1158925	83.97	Promoter indel, Promoter indel, Promoter indel	PfNF54_050032700, PfNF54_050032800, PfNF54_050032600
VBRF01000027.1	613701	83.75	Promoter indel, Promoter indel	PfNF54_140019300, PfNF54_140019200
VBRF01000018.1	241045	83.65	Promoter indel	PfNF54_100010700.1
VBRF01000025.1	1378386	83.64	Promoter indel, Promoter indel	PfNF54_130038800, PfNF54_130038700
VBRF01000010.1	981606	83.56	Promoter indel, Promoter indel	PfNF54_050028200, PfNF54_050028100
VBRF01000027.1	2522614	83.51	Promoter indel, Promoter indel, Promoter indel, Promoter indel	PfNF54_140064300, PfNF54_140064600, PfNF54_140064500, PfNF54_140064400
VBRF01000024.1	2028110	83.51	Exon indel	PfNF54_120053500
VBRF01000015.1	1054180	83.46	Promoter	PfNF54_070030300
VBRF01000025.1	482549	83.36	Promoter indel, Promoter indel, Promoter indel, Promoter indel	PfNF54_130016500, PfNF54_130016600, PfNF54_130016400, PfNF54_130016300
VBRF01000019.1	636031	83.36	Non-coding RNA indel	PfNF54_100026800.1
VBRF01000027.1	451553	83.15	Exon indel	PfNF54_140015300
VBRF01000025.1	2547960	83.09	Promoter indel, Promoter indel, Promoter indel, Promoter indel	PfNF54_130068100, PfNF54_130067800, PfNF54_130068000, PfNF54_130067900
VBRF01000019.1	141002	82.86	Promoter, Promoter, Promoter, Promoter	PfNF54_100014700, PfNF54_100014800, PfNF54_100014600, PfNF54_100014500
VBRF01000009.1	151999	82.8	Promoter indel, Promoter indel, Promoter indel	PfNF54_040007900, PfNF54_040008000, PfNF54_040007800
VBRF01000027.1	2418956	82.77	Promoter, Promoter	PfNF54_140061500, PfNF54_140061600
VBRF01000025.1	1088111	82.64	Promoter indel, Promoter indel, Promoter indel, Promoter indel	PfNF54_130031300, PfNF54_130031600, PfNF54_130031500, PfNF54_130031400
VBRF01000016.1	253071	82.6	Promoter indel, Promoter indel	PfNF54_080009500, PfNF54_080009600
VBRF01000019.1	524266	82.6	.	.
VBRF01000003.1	208331	82.46	Promoter indel, Promoter indel	PfNF54_010011600, PfNF54_010011700
VBRF01000027.1	1028775	82.44	Exon indel	PfNF54_140029000
VBRF01000017.1	1066604	82.08	Intron	PfNF54_090031400
VBRF01000019.1	926847	81.95	Promoter indel, Promoter indel, Promoter indel, Promoter indel	PfNF54_100033300, PfNF54_100033100, PfNF54_100033200, PfNF54_100033000
VBRF01000027.1	638271	81.8	Promoter, Promoter	PfNF54_140019600, PfNF54_140019700
VBRF01000027.1	2338280	81.79	Promoter indel, Promoter indel	PfNF54_140059700, PfNF54_140059600.1
VBRF01000010.1	1283712	81.75	Promoter indel	PfNF54_050035900
VBRF01000018.1	183277	81.68	Intron indel	PfNF54_100009300
VBRF01000007.1	246273	81.58	Promoter indel, Promoter indel	PfNF54_030010300, PfNF54_030010200.1
VBRF01000024.1	663403	81.57	Promoter indel, Promoter indel, Promoter indel, Promoter indel	PfNF54_120021500, PfNF54_120021600:tRNA, PfNF54_120021300, PfNF54_120021400
VBRF01000027.1	2528939	81.49	Intron	PfNF54_140064700
VBRF01000010.1	723430	81.12	Promoter, Promoter, Promoter	PfNF54_050021900, PfNF54_050021700, PfNF54_050021800
VBRF01000024.1	846695	81	Promoter indel, Promoter indel, Promoter indel	PfNF54_120025800, PfNF54_120025600, PfNF54_120025700
VBRF01000024.1	2031100	81	Promoter indel, Promoter indel	PfNF54_120053400, PfNF54_120053500
VBRF01000027.1	517718	80.99	Promoter indel, Promoter indel, Promoter indel, Promoter indel	PfNF54_140016600, PfNF54_140016700, PfNF54_140016500.1, PfNF54_140016400
VBRF01000027.1	2844377	80.98	Promoter indel, Promoter indel	PfNF54_140071900, PfNF54_140071800
VBRF01000015.1	624171	80.94	Exon indel	PfNF54_070020100
VBRF01000016.1	210504	80.86	Intron indel	PfNF54_080008600
VBRF01000024.1	1579975	80.84	Intron indel	PfNF54_120042300
VBRF01000010.1	1152482	80.78	Promoter indel, Promoter indel, Promoter indel	PfNF54_050032400, PfNF54_050032600, PfNF54_050032500
VBRF01000009.1	724794	80.77	Promoter indel, Promoter indel, Promoter indel, Promoter indel, Promoter indel, Promoter indel	PfNF54_040022200, PfNF54_040022400, PfNF54_040022300, PfNF54_040022200, PfNF54_040022400, PfNF54_040022300
VBRF01000015.1	914038	80.72	Promoter indel, Promoter indel, Promoter indel, Promoter indel	PfNF54_070027900, PfNF54_070027700, PfNF54_070027800, PfNF54_070027600
VBRF01000006.1	790860	80.71	Promoter indel, Promoter indel	PfNF54_020024200, PfNF54_020024100
VBRF01000015.1	861888	80.69	Promoter indel, Promoter indel, Promoter indel, Promoter indel	PfNF54_070026000, PfNF54_070025800, PfNF54_070025900, PfNF54_070025700
VBRF01000007.1	99417	80.58	Promoter indel, Promoter indel	PfNF54_030006900, PfNF54_030007000
VBRF01000025.1	2217859	80.57	Promoter indel, Promoter indel, Promoter indel	PfNF54_130060700, PfNF54_130060600, PfNF54_130060500
VBRF01000016.1	314109	80.5	Promoter indel, Promoter indel, Promoter indel	PfNF54_080011000.1, PfNF54_080011100, PfNF54_080010900
VBRF01000027.1	3086395	80.38	Exon indel	PfNF54_140077700
VBRF01000027.1	1838197	80.34	Promoter indel, Promoter indel, Promoter indel, Promoter indel	PfNF54_140047400, PfNF54_140047600, PfNF54_140047500, PfNF54_140047300
VBRF01000010.1	136578	80.28	Intron indel	PfNF54_050008400
VBRF01000012.1	28008	80.2	Promoter indel, Promoter indel	PfNF54_060006800, PfNF54_060006700
VBRF01000027.1	107486	80.2	Exon indel	PfNF54_140006700
VBRF01000006.1	602775	80.16	Promoter indel, Promoter indel	PfNF54_020019300, PfNF54_020019400
VBRF01000016.1	880494	80.04	Promoter indel, Promoter indel	PfNF54_080024600, PfNF54_080024600
VBRF01000010.1	1014783	79.99	Promoter indel	PfNF54_050029100
VBRF01000022.1	920447	79.94	Intron	PfNF54_110030000
VBRF01000018.1	124439	79.79	Intron indel	PfNF54_100007700
VBRF01000019.1	21664	79.75	Promoter indel, Promoter indel, Promoter indel	PfNF54_100011600, PfNF54_100011500, PfNF54_100011400
VBRF01000010.1	253211	79.73	Intron indel	PfNF54_050010900
VBRF01000017.1	1123044	79.69	Promoter indel, Promoter indel, Promoter indel	PfNF54_090032700, PfNF54_090032600, PfNF54_090032500
VBRF01000015.1	14451	79.63	Non-coding RNA indel	PfNF54_070006900.1
VBRF01000027.1	1423486	79.62	Promoter indel	PfNF54_140038200
VBRF01000019.1	688042	79.6	Promoter indel, Promoter indel, Promoter indel	PfNF54_100027300, PfNF54_100027400, PfNF54_100027200
VBRF01000026.1	96125	79.58	Non-coding RNA indel	PfNF54_130077400.1
VBRF01000026.1	68869	79.55	Intron	PfNF54_130076700.1
VBRF01000022.1	834978	79.52	Promoter indel, Promoter indel, Promoter indel	PfNF54_110027700, PfNF54_110027500, PfNF54_110027600
VBRF01000024.1	2016796	79.29	Promoter indel, Promoter indel, Promoter indel, Promoter indel	PfNF54_120053200, PfNF54_120053000, PfNF54_120053100, PfNF54_120052900
VBRF01000009.1	869205	79.23	Promoter indel, Promoter indel, Promoter indel	PfNF54_040025300, PfNF54_040025400, PfNF54_040025200
VBRF01000019.1	512818	79.21	Exon indel	PfNF54_100024100
VBRF01000019.1	1033987	79.19	Intron indel	PfNF54_100036300
VBRF01000006.1	292598	79.17	Intron indel	PfNF54_020012100
VBRF01000012.1	865303	79.14	Promoter indel, Promoter indel, Promoter indel	PfNF54_060027600, PfNF54_060027700, PfNF54_060027500
VBRF01000009.1	810481	79.08	Non-coding RNA indel, Non-coding RNA indel	PfNF54_040023700.1, PfNF54_040023700.1
VBRF01000027.1	2239183	78.9	Promoter indel	PfNF54_140057200
VBRF01000015.1	532100	78.83	Promoter, Promoter, Promoter	PfNF54_070017500.1, PfNF54_070017600.1, PfNF54_070017400
VBRF01000015.1	1081308	78.76	Missense	PfNF54_070031000
VBRF01000016.1	1163753	78.6	Promoter indel, Promoter indel	PfNF54_080032100, PfNF54_080032000
VBRF01000016.1	1320125	78.51	Promoter indel, Promoter indel	PfNF54_080035400.1, PfNF54_080035300
VBRF01000025.1	2447851	78.5	Promoter indel, Promoter indel	PfNF54_130065600, PfNF54_130065500
VBRF01000025.1	2469446	78.48	Promoter indel, Promoter indel, Promoter indel, Promoter indel	PfNF54_130065900, PfNF54_130066200, PfNF54_130066100, PfNF54_130066000
VBRF01000010.1	752061	78.47	Promoter indel, Promoter indel	PfNF54_050022700, PfNF54_050022800
VBRF01000027.1	1344992	78.43	Promoter indel, Promoter indel, Promoter indel, Promoter indel	PfNF54_140036800, PfNF54_140036900, PfNF54_140036700, PfNF54_140036600
VBRF01000015.1	647915	78.35	Promoter indel, Promoter indel, Promoter indel	PfNF54_070020800, PfNF54_070020600, PfNF54_070020700
VBRF01000024.1	1346106	78.32	Exon indel	PfNF54_120037200
VBRF01000019.1	419782	78.25	Promoter indel, Promoter indel	PfNF54_100021700, PfNF54_100021600
VBRF01000018.1	109188	78.21	Promoter indel, Promoter indel, Promoter indel	PfNF54_100007200, PfNF54_100007400, PfNF54_100007300
VBRF01000027.1	312820	78.19	Promoter indel, Promoter indel, Promoter indel	PfNF54_140012300, PfNF54_140012500, PfNF54_140012400
VBRF01000018.1	147159	78.15	Promoter indel, Promoter indel, Promoter indel, Promoter indel	PfNF54_100008300, PfNF54_100008500, PfNF54_100008400, PfNF54_100008200.1
VBRF01000023.1	46450	78.11	Promoter indel, Promoter indel	PfNF54_110052500, PfNF54_110052400
VBRF01000022.1	228288	78.1	Promoter indel, Promoter indel	PfNF54_110012500, PfNF54_110012400
VBRF01000022.1	52214	78.06	Promoter indel, Promoter indel, Promoter indel	PfNF54_110008100, PfNF54_110008300, PfNF54_110008200
VBRF01000024.1	2134401	78.05	Promoter indel, Promoter indel	PfNF54_120056000, PfNF54_120056100
VBRF01000019.1	348339	78	Promoter indel	PfNF54_100019800
VBRF01000009.1	304895	77.99	Intron indel	PfNF54_040011300
VBRF01000024.1	1108684	77.97	Intron indel	PfNF54_120032000
VBRF01000024.1	2014075	77.95	Intron indel	PfNF54_120052900
VBRF01000027.1	492477	77.95	Intron indel	PfNF54_140016000
VBRF01000027.1	963460	77.8	Promoter indel, Promoter indel, Promoter indel	PfNF54_140027600, PfNF54_140027800, PfNF54_140027700
VBRF01000009.1	520601	77.67	Non-coding RNA indel	PfNF54_040017400.1
VBRF01000012.1	216644	77.47	Intron indel	PfNF54_060011400
VBRF01000022.1	1413511	77.42	Promoter indel, Promoter indel, Promoter indel	PfNF54_110042400, PfNF54_110042500, PfNF54_110042300
VBRF01000027.1	2992401	77.3	Missense	PfNF54_140075700
VBRF01000007.1	927446	77.27	Promoter indel, Promoter indel	PfNF54_030027100, PfNF54_030027000
VBRF01000027.1	1976287	77.21	Intron indel	PfNF54_140050700
VBRF01000027.1	3149171	77.09	Intron indel	PfNF54_140078800
VBRF01000024.1	291108	77	Promoter indel, Promoter indel, Promoter indel	PfNF54_120011300.1, PfNF54_120011500, PfNF54_120011400
VBRF01000003.1	428856	76.99	Exon indel	PfNF54_010017800
VBRF01000007.1	145413	76.96	Promoter, Promoter	PfNF54_030007900, PfNF54_030007800
VBRF01000025.1	1285534	76.96	Promoter indel, Promoter indel, Promoter indel	PfNF54_130035700, PfNF54_130035900, PfNF54_130035800
VBRF01000019.1	854692	76.9	Non-coding RNA indel	PfNF54_100031000.1
VBRF01000027.1	2483170	76.89	Exon indel	PfNF54_140063200
VBRF01000027.1	1721212	76.87	Promoter indel, Promoter indel, Promoter indel	PfNF54_140044700, PfNF54_140044900, PfNF54_140044800
VBRF01000015.1	350437	76.83	Promoter	PfNF54_070014200
VBRF01000010.1	980332	76.8	Promoter indel, Promoter indel	PfNF54_050028200, PfNF54_050028100
VBRF01000012.1	984981	76.75	Promoter indel, Promoter indel, Promoter indel	PfNF54_060030500, PfNF54_060030300.1, PfNF54_060030400
VBRF01000009.1	1038575	76.75	Promoter indel, Promoter indel, Promoter indel	PfNF54_040028100, PfNF54_040028200, PfNF54_040028000
VBRF01000025.1	2238268	76.74	Promoter indel, Promoter indel, Promoter indel, Promoter indel, Promoter indel, Promoter indel	PfNF54_130061200, PfNF54_130061100, PfNF54_130061000, PfNF54_130061200, PfNF54_130061100, PfNF54_130061000
VBRF01000015.1	1302873	76.73	Promoter indel, Promoter indel	PfNF54_070035500, PfNF54_070035600
VBRF01000025.1	2373264	76.64	Promoter indel, Promoter indel	PfNF54_130064200, PfNF54_130064300
VBRF01000016.1	1007250	76.63	Promoter indel, Promoter indel, Promoter indel, Promoter indel, Promoter indel	PfNF54_080028100, PfNF54_080028400, PfNF54_080028500, PfNF54_080028300, PfNF54_080028200
VBRF01000009.1	331523	76.53	Promoter indel, Promoter indel	PfNF54_040011900, PfNF54_040012000
VBRF01000010.1	887011	76.51	Intron indel	PfNF54_050026500
VBRF01000016.1	739501	76.51	Promoter indel, Promoter indel	PfNF54_080021300, PfNF54_080021200
VBRF01000024.1	1592319	76.44	Promoter indel, Promoter indel, Promoter indel	PfNF54_120042700, PfNF54_120042800, PfNF54_120042600
VBRF01000024.1	103478	76.43	Promoter, Promoter, Promoter, Promoter	PfNF54_120006900, PfNF54_120007000, PfNF54_120006800, PfNF54_120006700
VBRF01000027.1	2176643	76.17	Promoter indel, Promoter indel	PfNF54_140055700, PfNF54_140055600
VBRF01000025.1	1876841	76.14	Promoter indel, Promoter indel, Promoter indel, Promoter indel	PfNF54_130051300, PfNF54_130051500, PfNF54_130051400, PfNF54_130051200
VBRF01000022.1	53136	76.1	Promoter indel, Promoter indel, Promoter indel, Promoter indel	PfNF54_110008400:tRNA, PfNF54_110008100, PfNF54_110008300, PfNF54_110008200
VBRF01000016.1	43415	76.02	Promoter indel, Promoter indel, Promoter indel	PfNF54_080005500:rRNA, PfNF54_080005700, PfNF54_080005600
VBRF01000019.1	263952	75.94	Exon indel, Exon indel	PfNF54_100018300, PfNF54_100018300
VBRF01000006.1	700986	75.81	Promoter indel, Promoter indel	PfNF54_020021400, PfNF54_020021500
VBRF01000022.1	1681152	75.77	Promoter indel, Promoter indel	PfNF54_110048300, PfNF54_110048400
VBRF01000024.1	1368459	75.7	Intron indel	PfNF54_120037900
VBRF01000019.1	117450	75.64	Promoter indel, Promoter indel	PfNF54_100013900, PfNF54_100013800
VBRF01000019.1	941847	75.63	Promoter indel, Promoter indel, Promoter indel	PfNF54_100033600, PfNF54_100033700, PfNF54_100033500
VBRF01000024.1	634373	75.52	Promoter indel, Promoter indel, Promoter indel, Promoter indel	PfNF54_120020200, PfNF54_120020400, PfNF54_120020300, PfNF54_120020100
VBRF01000006.1	387400	75.48	Promoter indel, Promoter indel, Promoter indel, Promoter indel	PfNF54_020014000, PfNF54_020014200, PfNF54_020014100, PfNF54_020013900
VBRF01000007.1	921967	75.48	Exon indel	PfNF54_030026900
VBRF01000012.1	671302	75.47	Intron indel	PfNF54_060022300
VBRF01000012.1	128655	75.45	Promoter indel, Promoter indel, Promoter indel, Promoter indel, Promoter indel, Promoter indel	PfNF54_060009000, PfNF54_060009200, PfNF54_060009100, PfNF54_060009000, PfNF54_060009200, PfNF54_060009100
VBRF01000016.1	314757	75.34	Exon indel	PfNF54_080011100
VBRF01000006.1	835189	75.19	Promoter, Promoter, Promoter	PfNF54_020025000, PfNF54_020024900, PfNF54_020024800
VBRF01000007.1	962952	75.1	Promoter indel, Promoter indel, Promoter indel, Promoter indel	PfNF54_030027800, PfNF54_030028000, PfNF54_030027900, PfNF54_030027700
VBRF01000017.1	1321116	75.08	Exon indel	PfNF54_090038600
VBRF01000010.1	1316234	75.04	Promoter indel	PfNF54_050036800.1
VBRF01000019.1	773798	75.01	Promoter	PfNF54_100029100
VBRF01000016.1	761052	74.91	Promoter indel, Promoter indel, Promoter indel, Promoter indel	PfNF54_080021600, PfNF54_080021900, PfNF54_080021800, PfNF54_080021700
VBRF01000025.1	1526204	74.89	Promoter indel, Promoter indel, Promoter indel	PfNF54_130042500, PfNF54_130042600, PfNF54_130042400:tRNA
VBRF01000024.1	809558	74.89	Exon indel	PfNF54_120025000
VBRF01000025.1	1414008	74.84	Promoter indel, Promoter indel, Promoter indel, Promoter indel	PfNF54_130040000, PfNF54_130039800, PfNF54_130039900, PfNF54_130039700
VBRF01000022.1	680578	74.76	Promoter indel, Promoter indel, Promoter indel	PfNF54_110024500, PfNF54_110024700, PfNF54_110024600
VBRF01000022.1	1641274	74.65	Promoter indel, Promoter indel	PfNF54_110047100, PfNF54_110047000
VBRF01000025.1	438488	74.57	Promoter indel, Promoter indel, Promoter indel	PfNF54_130014800, PfNF54_130014900, PfNF54_130014700
VBRF01000019.1	118880	74.49	Promoter, Promoter	PfNF54_100013900, PfNF54_100013800
VBRF01000015.1	275039	74.28	Promoter indel, Promoter indel	PfNF54_070012400, PfNF54_070012300
VBRF01000025.1	1630962	74.17	Promoter indel, Promoter indel, Promoter indel	PfNF54_130045800:tRNA, PfNF54_130045900:snRNA, PfNF54_130045700
VBRF01000015.1	1007559	74.1	Intron indel	PfNF54_070029600
VBRF01000025.1	1636377	74.1	Promoter indel, Promoter indel, Promoter indel, Promoter indel, Promoter indel	PfNF54_130046100, PfNF54_130046200, PfNF54_130045800:tRNA, PfNF54_130046000, PfNF54_130045900:snRNA
VBRF01000016.1	893075	74.08	Promoter indel, Promoter indel	PfNF54_080024900, PfNF54_080024800
VBRF01000006.1	835201	74.05	Promoter, Promoter, Promoter	PfNF54_020025000, PfNF54_020024900, PfNF54_020024800
VBRF01000017.1	98491	74	Promoter indel, Promoter indel	PfNF54_090007400, PfNF54_090007500
VBRF01000025.1	1582887	73.95	Promoter indel, Promoter indel	PfNF54_130044100, PfNF54_130044000:tRNA
VBRF01000027.1	1339413	73.94	Exon indel	PfNF54_140036600
VBRF01000019.1	1266609	73.85	Intron	PfNF54_100042500
VBRF01000012.1	487440	73.82	Promoter indel, Promoter indel, Promoter indel	PfNF54_060018000, PfNF54_060018100, PfNF54_060017900
VBRF01000025.1	1842175	73.63	Promoter indel, Promoter indel, Promoter indel	PfNF54_130050800, PfNF54_130050700, PfNF54_130050600
VBRF01000024.1	2078336	73.57	Promoter indel, Promoter indel, Promoter indel, Promoter indel	PfNF54_120054500, PfNF54_120054600, PfNF54_120054300, PfNF54_120054400
VBRF01000025.1	1318177	73.49	Intron indel	PfNF54_130036800
VBRF01000007.1	1007766	73.46	Promoter, Promoter, Promoter	PfNF54_030029000, PfNF54_030029200, PfNF54_030029100
VBRF01000027.1	1322734	73.4	Intron indel	PfNF54_140036200
VBRF01000015.1	978119	73.25	Promoter indel, Promoter indel, Promoter indel	PfNF54_070028900.1, PfNF54_070029100, PfNF54_070029000
VBRF01000024.1	544627	73.2	Intron indel	PfNF54_120017200.1
VBRF01000009.1	174529	73.19	Promoter indel, Promoter indel, Promoter indel, Promoter indel, Promoter indel	PfNF54_040008800, PfNF54_040008900, PfNF54_040008600, PfNF54_040008700:tRNA, PfNF54_040008500
VBRF01000025.1	1162851	73.12	Promoter indel, Promoter indel, Promoter indel, Promoter indel	PfNF54_130033000, PfNF54_130033300, PfNF54_130033200, PfNF54_130033100
VBRF01000017.1	221872	73.11	Promoter indel, Promoter indel	PfNF54_090010000, PfNF54_090009900
VBRF01000024.1	2269674	73.07	.	.
VBRF01000017.1	668418	73.05	Intron indel	PfNF54_090021200
VBRF01000027.1	1572121	72.94	Exon indel	PfNF54_140041500
VBRF01000019.1	1035921	72.82	Promoter indel, Promoter indel	PfNF54_100036400, PfNF54_100036300
VBRF01000025.1	1308150	72.81	Non-coding RNA indel	PfNF54_130036400.1
VBRF01000010.1	840334	72.69	Promoter indel, Promoter indel, Promoter indel	PfNF54_050025200, PfNF54_050025100, PfNF54_050025000
VBRF01000022.1	981929	72.55	Intron indel	PfNF54_110031800
VBRF01000022.1	66946	72.53	Intron indel	PfNF54_110008700
VBRF01000016.1	1093050	72.5	Promoter indel, Promoter indel	PfNF54_080030300, PfNF54_080030200
VBRF01000019.1	1130290	72.34	Promoter indel, Promoter indel, Promoter indel	PfNF54_100039100, PfNF54_100039300, PfNF54_100039200
VBRF01000027.1	910815	72.33	Promoter indel, Promoter indel, Promoter indel	PfNF54_140025800, PfNF54_140026000, PfNF54_140025900
VBRF01000015.1	276856	72.31	Promoter indel, Promoter indel	PfNF54_070012400, PfNF54_070012300
VBRF01000017.1	772420	72.16	Intron indel	PfNF54_090023800
VBRF01000022.1	657448	72.15	Promoter indel, Promoter indel, Promoter indel	PfNF54_110024000, PfNF54_110024100, PfNF54_110023900
VBRF01000010.1	768654	72.08	Intron	PfNF54_050023000
VBRF01000022.1	141959	72.03	Promoter indel, Promoter indel	PfNF54_110010400, PfNF54_110010300
VBRF01000003.1	103006	72	Intron	PfNF54_010009200
VBRF01000007.1	363472	71.9	Exon indel	PfNF54_030013300
VBRF01000025.1	2632304	71.7	Promoter, Promoter	PfNF54_130070300, PfNF54_130070200
VBRF01000007.1	743101	71.65	Promoter indel, Promoter indel, Promoter indel	PfNF54_030023200, PfNF54_030023100, PfNF54_030023000
VBRF01000017.1	1277540	71.62	Promoter indel, Promoter indel, Promoter indel	PfNF54_090037200, PfNF54_090037300, PfNF54_090037100
VBRF01000019.1	686162	71.58	Exon indel	PfNF54_100027300
VBRF01000027.1	1033947	71.57	Promoter indel, Promoter indel, Promoter indel	PfNF54_140029100, PfNF54_140029200, PfNF54_140029000
VBRF01000019.1	427877	71.54	Promoter indel, Promoter indel, Promoter indel	PfNF54_100021800, PfNF54_100021900, PfNF54_100021700
VBRF01000022.1	927800	71.52	Promoter indel, Promoter indel, Promoter indel	PfNF54_110030100, PfNF54_110030300, PfNF54_110030200
VBRF01000027.1	3187059	71.5	Promoter indel, Promoter indel	PfNF54_140079800.1, PfNF54_140079700
VBRF01000025.1	142589	71.41	Promoter indel, Promoter indel, Promoter indel	PfNF54_130008000, PfNF54_130007900, PfNF54_130007800
VBRF01000015.1	652352	71.38	Exon indel	PfNF54_070020800
VBRF01000027.1	1503032	71.29	Promoter indel, Promoter indel, Promoter indel	PfNF54_140039800, PfNF54_140039900, PfNF54_140039700
VBRF01000024.1	1725965	71.29	Exon indel, Exon indel	PfNF54_120044900, PfNF54_120044900
VBRF01000022.1	1378877	71.28	Exon indel	PfNF54_110041400
VBRF01000016.1	1192429	71.22	Promoter indel, Promoter indel, Promoter indel, Promoter indel	PfNF54_080032900, PfNF54_080032800, PfNF54_080032900, PfNF54_080032800
VBRF01000022.1	276906	71.21	Promoter indel, Promoter indel, Promoter indel, Promoter indel	PfNF54_110013300, PfNF54_110013500, PfNF54_110013600, PfNF54_110013400
VBRF01000006.1	578547	70.99	Promoter indel, Promoter indel	PfNF54_020018800, PfNF54_020018900
VBRF01000016.1	289142	70.93	Promoter indel, Promoter indel, Promoter indel	PfNF54_080010500, PfNF54_080010300, PfNF54_080010400
VBRF01000006.1	623265	70.85	Intron indel	PfNF54_020019700
VBRF01000017.1	1083825	70.85	Promoter indel, Promoter indel	PfNF54_090031700, PfNF54_090031600
VBRF01000017.1	1463088	70.84	Intron indel	PfNF54_090042200
VBRF01000022.1	268893	70.84	Promoter indel, Promoter indel	PfNF54_110013200, PfNF54_110013100
VBRF01000027.1	401666	70.8	Promoter indel, Promoter indel, Promoter indel	PfNF54_140014100, PfNF54_140014000, PfNF54_140013900
VBRF01000018.1	178702	70.79	Intron	PfNF54_100009100
VBRF01000024.1	904395	70.78	Promoter indel, Promoter indel	PfNF54_120027000, PfNF54_120027100
VBRF01000022.1	1254583	70.77	Intron indel	PfNF54_110038600
VBRF01000012.1	351559	70.75	Exon indel	PfNF54_060014400
VBRF01000022.1	1215370	70.64	Promoter indel, Promoter indel, Promoter indel	PfNF54_110037800, PfNF54_110037900, PfNF54_110037700
VBRF01000025.1	1487624	70.61	Exon indel	PfNF54_130041600
VBRF01000024.1	1897647	70.56	Splice-5 indel	PfNF54_120049200
VBRF01000010.1	427291	70.46	Promoter indel, Promoter indel	PfNF54_050014700, PfNF54_050014600
VBRF01000012.1	733953	70.4	Promoter indel, Promoter indel, Promoter indel	PfNF54_060023800, PfNF54_060023900, PfNF54_060023700
VBRF01000019.1	698863	70.36	Promoter indel	PfNF54_100027500
VBRF01000024.1	1686971	70.31	Promoter indel, Promoter indel, Promoter indel	PfNF54_120044500, PfNF54_120044600, PfNF54_120044400
VBRF01000007.1	221861	70.23	Promoter indel, Promoter indel, Promoter indel, Promoter indel	PfNF54_030009900, PfNF54_030009700, PfNF54_030009800, PfNF54_030009600
VBRF01000022.1	366336	70.22	Promoter indel, Promoter indel, Promoter indel	PfNF54_110016100, PfNF54_110016300, PfNF54_110016200
VBRF01000027.1	976672	70.18	Exon indel	PfNF54_140028000
VBRF01000012.1	1131268	70.14	Intron indel	PfNF54_060033600
VBRF01000010.1	557965	70.07	Intron indel	PfNF54_050017700
VBRF01000019.1	1267175	70.02	Promoter indel, Promoter indel, Promoter indel	PfNF54_100042500, PfNF54_100042600, PfNF54_100042400
VBRF01000025.1	278969	69.93	Promoter indel, Promoter indel, Promoter indel, Promoter indel	PfNF54_130011000, PfNF54_130011100, PfNF54_130010900, PfNF54_130010800
VBRF01000027.1	1703878	69.73	Intron indel, Intron indel	PfNF54_140044300, PfNF54_140044300
VBRF01000010.1	50845	69.7	Promoter indel, Promoter indel	PfNF54_050005900, PfNF54_050006000
VBRF01000016.1	571633	69.66	Promoter indel, Promoter indel, Promoter indel	PfNF54_080016500, PfNF54_080016600, PfNF54_080016400
VBRF01000017.1	1219711	69.66	Intron indel	PfNF54_090035800
VBRF01000016.1	657004	69.55	Promoter indel, Promoter indel	PfNF54_080019000, PfNF54_080018900
VBRF01000010.1	1119032	69.38	Intron indel	PfNF54_050031400
VBRF01000025.1	1670449	69.37	Promoter indel, Promoter indel, Promoter indel, Promoter indel	PfNF54_130047200, PfNF54_130047300, PfNF54_130047100, PfNF54_130047000
VBRF01000027.1	701953	69.36	Exon indel	PfNF54_140021200
VBRF01000010.1	1081529	69.3	Promoter indel	PfNF54_050030800.1
VBRF01000027.1	596903	69.24	Promoter indel, Promoter indel, Promoter indel	PfNF54_140019000, PfNF54_140018900, PfNF54_140018800
VBRF01000027.1	3024995	69.2	Promoter indel, Promoter indel, Promoter indel, Promoter indel	PfNF54_140076500, PfNF54_140076800, PfNF54_140076700, PfNF54_140076600
VBRF01000019.1	1094077	69.14	Promoter indel, Promoter indel	PfNF54_100038000, PfNF54_100037900
VBRF01000007.1	312031	69.14	Promoter indel, Promoter indel, Promoter indel, Promoter indel	PfNF54_030012200, PfNF54_030012300, PfNF54_030012000, PfNF54_030012100
VBRF01000025.1	1851217	69.09	Intron indel	PfNF54_130051000
VBRF01000027.1	1716836	69.08	Promoter indel, Promoter indel, Promoter indel	PfNF54_140044700, PfNF54_140044800, PfNF54_140044600
VBRF01000019.1	772796	69	Promoter, Promoter	PfNF54_100029100, PfNF54_100029000
VBRF01000027.1	2066404	68.99	Exon indel	PfNF54_140053100
VBRF01000015.1	377689	68.97	Exon indel	PfNF54_070014900
VBRF01000025.1	2154964	68.91	Promoter indel, Promoter indel, Promoter indel, Promoter indel	PfNF54_130058700, PfNF54_130058500, PfNF54_130058600, PfNF54_130058400
VBRF01000022.1	707955	68.87	Promoter indel, Promoter indel, Promoter indel	PfNF54_110025200, PfNF54_110025300, PfNF54_110025100
VBRF01000019.1	965325	68.84	Promoter indel, Promoter indel, Promoter indel, Promoter indel	PfNF54_100034400, PfNF54_100034100, PfNF54_100034300, PfNF54_100034200
VBRF01000025.1	1374240	68.8	Promoter indel, Promoter indel, Promoter indel, Promoter indel	PfNF54_130038500, PfNF54_130038700, PfNF54_130038600, PfNF54_130038400
VBRF01000027.1	359441	68.74	Promoter indel, Promoter indel	PfNF54_140013400, PfNF54_140013300
VBRF01000006.1	811186	68.71	Promoter indel, Promoter indel	PfNF54_020024500, PfNF54_020024600
VBRF01000025.1	657682	68.68	Intron indel	PfNF54_130021000
VBRF01000006.1	545886	68.66	Intron indel	PfNF54_020018100
VBRF01000025.1	768139	68.59	Intron indel	PfNF54_130023900
VBRF01000022.1	983082	68.56	Intron indel	PfNF54_110031800
VBRF01000025.1	178705	68.55	Promoter indel, Promoter indel, Promoter indel	PfNF54_130008800.1, PfNF54_130009000, PfNF54_130008900
VBRF01000015.1	32833	68.53	Promoter indel, Promoter indel	PfNF54_070007400, PfNF54_070007300
VBRF01000025.1	597191	68.48	Exon indel	PfNF54_130019200
VBRF01000019.1	814621	68.4	Non-coding RNA indel	PfNF54_100030200.1
VBRF01000025.1	808583	68.32	Promoter indel, Promoter indel	PfNF54_130025000, PfNF54_130024900
VBRF01000017.1	305569	68.27	Promoter indel, Promoter indel, Promoter indel	PfNF54_090011300, PfNF54_090011400, PfNF54_090011200
VBRF01000024.1	1861887	68.26	Promoter, Promoter	PfNF54_120048300.1, PfNF54_120048200
VBRF01000022.1	526663	68	Exon indel	PfNF54_110020400
VBRF01000019.1	1241616	67.92	Promoter indel	PfNF54_100041900
VBRF01000027.1	2309272	67.92	Promoter indel, Promoter indel, Promoter indel	PfNF54_140059100, PfNF54_140059200, PfNF54_140059000
VBRF01000022.1	921732	67.91	Promoter indel, Promoter indel, Promoter indel	PfNF54_110030100, PfNF54_110030000, PfNF54_110029900
VBRF01000027.1	3194645	67.9	Promoter indel, Promoter indel	PfNF54_140080000, PfNF54_140079900
VBRF01000015.1	890723	67.89	Intron indel	PfNF54_070026900
VBRF01000006.1	619601	67.85	Promoter indel, Promoter indel	PfNF54_020019700, PfNF54_020019600.1
VBRF01000017.1	1121358	67.84	Intron indel	PfNF54_090032600
VBRF01000025.1	700397	67.76	Intron indel	PfNF54_130022200
VBRF01000025.1	2376455	67.76	Promoter indel	PfNF54_130064300
VBRF01000010.1	941459	67.72	Promoter indel	PfNF54_050027200
VBRF01000027.1	2518592	67.7	Promoter indel, Promoter indel	PfNF54_140064300, PfNF54_140064400
VBRF01000024.1	948278	67.69	Non-coding RNA indel	PfNF54_120028000.1
VBRF01000010.1	782848	67.64	Promoter indel, Promoter indel	PfNF54_050023600, PfNF54_050023500
VBRF01000019.1	1269133	67.61	Intron indel	PfNF54_100042600
VBRF01000025.1	2470165	67.55	Intron indel	PfNF54_130066100
VBRF01000016.1	894078	67.52	Promoter indel, Promoter indel, Promoter indel	PfNF54_080024900, PfNF54_080025000, PfNF54_080024800
VBRF01000025.1	2633244	67.39	Promoter indel, Promoter indel	PfNF54_130070300, PfNF54_130070200
VBRF01000009.1	290193	67.37	Promoter indel, Promoter indel	PfNF54_040011000, PfNF54_040011100
VBRF01000010.1	191634	67.36	Promoter indel	PfNF54_050009400
VBRF01000017.1	608106	67.29	Promoter indel, Promoter indel	PfNF54_090019400, PfNF54_090019300
VBRF01000022.1	1718239	67.22	Promoter indel, Promoter indel, Promoter indel	PfNF54_110049200, PfNF54_110049300, PfNF54_110049100
VBRF01000022.1	1365861	67.17	Promoter indel, Promoter indel	PfNF54_110041000, PfNF54_110041100
VBRF01000025.1	2146548	67.16	Promoter indel, Promoter indel, Promoter indel	PfNF54_130058200, PfNF54_130058400, PfNF54_130058300
VBRF01000010.1	322857	67.03	Intron indel	PfNF54_050012500
VBRF01000016.1	228298	67	Promoter indel, Promoter indel, Promoter indel	PfNF54_080009000, PfNF54_080009200, PfNF54_080009100
VBRF01000017.1	401888	66.98	Promoter indel, Promoter indel, Promoter indel, Promoter indel, Promoter indel, Promoter indel, Promoter indel, Promoter indel	PfNF54_090014000, PfNF54_090014100, PfNF54_090013900, PfNF54_090013800.1, PfNF54_090014000, PfNF54_090014100, PfNF54_090013900, PfNF54_090013800.1
VBRF01000007.1	357723	66.97	Exon indel	PfNF54_030013100
VBRF01000007.1	905409	66.95	Exon indel	PfNF54_030026700
VBRF01000006.1	427456	66.84	Promoter indel, Promoter indel, Promoter indel, Promoter indel, Promoter indel, Promoter indel	PfNF54_020015000, PfNF54_020015200, PfNF54_020015100, PfNF54_020015000, PfNF54_020015200, PfNF54_020015100
VBRF01000024.1	1314179	66.78	Promoter indel, Promoter indel	PfNF54_120036300.1, PfNF54_120036400
VBRF01000022.1	1518823	66.76	Promoter indel, Promoter indel, Promoter indel	PfNF54_110044100, PfNF54_110044300, PfNF54_110044200
VBRF01000010.1	387483	66.74	Promoter indel, Promoter indel, Promoter indel, Promoter indel	PfNF54_050013900, PfNF54_050014000, PfNF54_050013700, PfNF54_050013800
VBRF01000025.1	479930	66.6	Promoter indel, Promoter indel, Promoter indel, Promoter indel, Promoter indel	PfNF54_130016500, PfNF54_130016200, PfNF54_130016400, PfNF54_130016300, PfNF54_130016100
VBRF01000022.1	1806356	66.6	Promoter indel, Promoter indel, Promoter indel, Promoter indel	PfNF54_110051100, PfNF54_110051300, PfNF54_110051400, PfNF54_110051200
VBRF01000015.1	772906	66.58	Promoter indel, Promoter indel, Promoter indel	PfNF54_070023400, PfNF54_070023500, PfNF54_070023300
VBRF01000024.1	1816290	66.55	Promoter indel, Promoter indel, Promoter indel, Promoter indel, Promoter indel, Promoter indel	PfNF54_120047200, PfNF54_120047300, PfNF54_120046800, PfNF54_120047000, PfNF54_120047100, PfNF54_120046900
VBRF01000024.1	415718	66.55	Promoter indel	PfNF54_120013900
VBRF01000003.1	306606	66.53	Promoter, Promoter, Promoter, Promoter, Promoter, Promoter	PfNF54_010014700, PfNF54_010014300, PfNF54_010014500, PfNF54_010014600, PfNF54_010014400, PfNF54_010014200
VBRF01000019.1	894177	66.49	Promoter indel, Promoter indel	PfNF54_100032000, PfNF54_100031900
VBRF01000027.1	1252655	66.45	Promoter indel, Promoter indel, Promoter indel, Promoter indel, Promoter indel, Promoter indel	PfNF54_140034300, PfNF54_140034500, PfNF54_140034400, PfNF54_140034300, PfNF54_140034500, PfNF54_140034400
VBRF01000024.1	1871464	66.42	Promoter indel, Promoter indel, Promoter indel	PfNF54_120048500, PfNF54_120048600, PfNF54_120048400
VBRF01000010.1	511898	66.36	Intron indel	PfNF54_050016200
VBRF01000006.1	102894	66.34	Promoter indel, Promoter indel	PfNF54_020007000, PfNF54_020006900
VBRF01000024.1	1932899	66.27	Intron indel	PfNF54_120050100
VBRF01000007.1	113267	66.18	Exon indel	PfNF54_030007300
VBRF01000027.1	1481377	66.18	Promoter indel, Promoter indel, Promoter indel, Promoter indel, Promoter indel, Promoter indel	PfNF54_140039200, PfNF54_140039300, PfNF54_140039100, PfNF54_140039200, PfNF54_140039300, PfNF54_140039100
VBRF01000006.1	138566	66.13	Intron indel	PfNF54_020007800
VBRF01000024.1	295649	65.98	Promoter indel, Promoter indel, Promoter indel	PfNF54_120011500, PfNF54_120011600, PfNF54_120011400
VBRF01000027.1	1513239	65.97	Exon indel	PfNF54_140040000
VBRF01000006.1	848328	65.92	Intron indel	PfNF54_020025200
VBRF01000027.1	2848037	65.9	Promoter indel, Promoter indel	PfNF54_140071900, PfNF54_140071800
VBRF01000022.1	101793	65.87	Promoter	PfNF54_110009400
VBRF01000027.1	2505415	65.77	Promoter indel, Promoter indel, Promoter indel, Promoter indel, Promoter indel, Promoter indel	PfNF54_140064000, PfNF54_140064100, PfNF54_140063900, PfNF54_140064000, PfNF54_140064100, PfNF54_140063900
VBRF01000009.1	608460	65.76	Promoter indel, Promoter indel, Promoter indel	PfNF54_040018800, PfNF54_040018900, PfNF54_040018700
VBRF01000025.1	2416954	65.75	Promoter indel, Promoter indel, Promoter indel, Promoter indel	PfNF54_130065100, PfNF54_130065200, PfNF54_130065000, PfNF54_130064900
VBRF01000012.1	312975	65.71	Promoter indel, Promoter indel, Promoter indel, Promoter indel, Promoter indel, Promoter indel	PfNF54_060013700, PfNF54_060013900, PfNF54_060013800, PfNF54_060013700, PfNF54_060013900, PfNF54_060013800
VBRF01000024.1	1387025	65.66	Exon indel	PfNF54_120038100
VBRF01000016.1	783328	65.62	Promoter indel	PfNF54_080022300
VBRF01000027.1	3105316	65.56	Promoter indel, Promoter indel	PfNF54_140078000, PfNF54_140077900
VBRF01000016.1	1325695	65.56	Promoter indel, Promoter indel	PfNF54_080035400.1, PfNF54_080035500
VBRF01000022.1	537142	65.56	Promoter indel, Promoter indel, Promoter indel	PfNF54_110020700, PfNF54_110020800, PfNF54_110020600
VBRF01000025.1	2158824	65.48	Exon indel	PfNF54_130058700
VBRF01000007.1	600718	65.42	Promoter indel	PfNF54_030019700
VBRF01000025.1	2429543	65.42	Intron indel	PfNF54_130065200
VBRF01000025.1	1888640	65.41	Missense	PfNF54_130051800
VBRF01000023.1	51049	65.39	Promoter, Promoter	PfNF54_110052500, PfNF54_110052400
VBRF01000012.1	514060	65.39	Promoter indel, Promoter indel	PfNF54_060018700, PfNF54_060018600.1
VBRF01000022.1	592374	65.38	Promoter indel, Promoter indel, Promoter indel, Promoter indel	PfNF54_110022100, PfNF54_110022200, PfNF54_110022100, PfNF54_110022200
VBRF01000024.1	2061942	65.34	Promoter indel, Promoter indel	PfNF54_120054000, PfNF54_120053900
VBRF01000016.1	224168	65.34	Promoter indel, Promoter indel, Promoter indel, Promoter indel	PfNF54_080009000, PfNF54_080009100, PfNF54_080008800, PfNF54_080008900
VBRF01000006.1	252302	65.29	Promoter indel	PfNF54_020011200
VBRF01000024.1	1149400	65.28	Exon indel	PfNF54_120033000
VBRF01000012.1	1199856	65.28	Promoter indel, Promoter indel, Promoter indel	PfNF54_060035000, PfNF54_060034900, PfNF54_060034800
VBRF01000027.1	2112674	65.27	Promoter indel, Promoter indel	PfNF54_140054100, PfNF54_140054100
VBRF01000027.1	2525522	65.18	Intron indel	PfNF54_140064600
VBRF01000022.1	1096576	65.02	Exon indel	PfNF54_110034900
VBRF01000024.1	2062936	64.99	Promoter indel, Promoter indel	PfNF54_120054000, PfNF54_120053900
VBRF01000015.1	771069	64.92	Intron indel	PfNF54_070023400
VBRF01000003.1	428863	64.87	Missense	PfNF54_010017800
VBRF01000024.1	2127449	64.8	Promoter indel, Promoter indel	PfNF54_120056000, PfNF54_120055900
VBRF01000024.1	528716	64.74	Promoter indel, Promoter indel	PfNF54_120016800, PfNF54_120016700
VBRF01000019.1	324552	64.73	Promoter indel	PfNF54_100019500
VBRF01000024.1	1070072	64.69	Promoter indel, Promoter indel	PfNF54_120031000, PfNF54_120031100
VBRF01000024.1	215281	64.61	Promoter indel, Promoter indel, Promoter indel, Promoter indel, Promoter indel	PfNF54_120009600, PfNF54_120009800, PfNF54_120009900, PfNF54_120009700, PfNF54_120009500
VBRF01000024.1	503832	64.58	Promoter indel, Promoter indel	PfNF54_120016200, PfNF54_120016300
VBRF01000016.1	988588	64.58	Promoter indel, Promoter indel, Promoter indel, Promoter indel, Promoter indel, Promoter indel	PfNF54_080027600, PfNF54_080027800, PfNF54_080027700, PfNF54_080027600, PfNF54_080027800, PfNF54_080027700
VBRF01000015.1	62206	64.55	Promoter indel, Promoter indel, Promoter indel	PfNF54_070008400, PfNF54_070008200, PfNF54_070008300
VBRF01000027.1	2119766	64.48	Promoter indel, Promoter indel, Promoter indel, Promoter indel, Promoter indel, Promoter indel	PfNF54_140054200, PfNF54_140054400.1, PfNF54_140054300, PfNF54_140054200, PfNF54_140054400.1, PfNF54_140054300
VBRF01000024.1	103473	64.46	Promoter, Promoter, Promoter, Promoter	PfNF54_120006900, PfNF54_120007000, PfNF54_120006800, PfNF54_120006700
VBRF01000024.1	402360	64.26	Promoter indel, Promoter indel, Promoter indel	PfNF54_120013700, PfNF54_120013600, PfNF54_120013500
VBRF01000025.1	2128598	64.22	Promoter indel, Promoter indel	PfNF54_130057900, PfNF54_130057800
VBRF01000025.1	2497044	64.22	Promoter indel, Promoter indel, Promoter indel, Promoter indel	PfNF54_130067000, PfNF54_130066700, PfNF54_130066900, PfNF54_130066800
VBRF01000022.1	403954	64.19	Promoter indel, Promoter indel	PfNF54_110017400, PfNF54_110017300
VBRF01000022.1	392600	64.18	Promoter indel, Promoter indel, Promoter indel, Promoter indel, Promoter indel	PfNF54_110016800, PfNF54_110017200, PfNF54_110017000, PfNF54_110017100, PfNF54_110016900
VBRF01000019.1	801823	64.17	Exon indel	PfNF54_100030000
VBRF01000027.1	348898	64.1	Exon indel	PfNF54_140013200
VBRF01000025.1	1802151	63.97	Promoter indel, Promoter indel	PfNF54_130049600, PfNF54_130049500
VBRF01000007.1	470477	63.96	Intron indel	PfNF54_030016000
VBRF01000015.1	662168	63.93	Promoter indel, Promoter indel, Promoter indel	PfNF54_070021300, PfNF54_070021100, PfNF54_070021200
VBRF01000025.1	1951902	63.93	Intron indel	PfNF54_130053200
VBRF01000012.1	827781	63.92	Intron indel, Intron indel	PfNF54_060026400, PfNF54_060026400
VBRF01000025.1	1380928	63.91	Promoter indel, Promoter indel, Promoter indel	PfNF54_130038800, PfNF54_130038900, PfNF54_130038700
VBRF01000003.1	345330	63.86	Promoter indel, Promoter indel, Promoter indel, Promoter indel, Promoter indel, Promoter indel	PfNF54_010015500, PfNF54_010015700, PfNF54_010015600, PfNF54_010015500, PfNF54_010015700, PfNF54_010015600
VBRF01000015.1	1095732	63.8	Promoter indel, Promoter indel, Promoter indel	PfNF54_070031500, PfNF54_070031400, PfNF54_070031300
VBRF01000007.1	523665	63.75	Intron indel	PfNF54_030017300
VBRF01000025.1	1853386	63.75	Promoter indel, Promoter indel	PfNF54_130051000, PfNF54_130051100
VBRF01000018.1	106700	63.7	Promoter indel, Promoter indel, Promoter indel, Promoter indel	PfNF54_100007200, PfNF54_100007300, PfNF54_100007200, PfNF54_100007300
VBRF01000018.1	222451	63.57	Intron indel	PfNF54_100010000
VBRF01000017.1	1023623	63.54	Intron indel	PfNF54_090030500
VBRF01000027.1	1011318	63.47	Promoter indel, Promoter indel	PfNF54_140028700.1, PfNF54_140028600
VBRF01000022.1	1668560	63.43	Promoter indel, Promoter indel, Promoter indel, Promoter indel	PfNF54_110048000, PfNF54_110048100, PfNF54_110047800, PfNF54_110047900
VBRF01000027.1	711316	63.42	Promoter indel, Promoter indel	PfNF54_140021500, PfNF54_140021400
VBRF01000015.1	554734	63.37	Promoter indel, Promoter indel	PfNF54_070018100, PfNF54_070018100
VBRF01000009.1	761862	63.3	Exon indel	PfNF54_040023100
VBRF01000010.1	694907	63.29	Promoter indel, Promoter indel	PfNF54_050021100, PfNF54_050021000
VBRF01000012.1	137240	63.27	Promoter indel, Promoter indel, Promoter indel	PfNF54_060009300, PfNF54_060009400, PfNF54_060009200
VBRF01000022.1	1063538	63.18	Promoter indel, Promoter indel	PfNF54_110034000, PfNF54_110034100
VBRF01000027.1	1913817	63.05	Promoter indel, Promoter indel, Promoter indel	PfNF54_140049300, PfNF54_140049100, PfNF54_140049200
VBRF01000007.1	576751	62.99	Promoter indel, Promoter indel, Promoter indel	PfNF54_030019100, PfNF54_030019300, PfNF54_030019200
VBRF01000027.1	1957761	62.98	Exon indel	PfNF54_140050200
VBRF01000019.1	858491	62.93	Promoter indel, Promoter indel	PfNF54_100031000.1, PfNF54_100031100
VBRF01000007.1	827605	62.84	Non-coding RNA indel	PfNF54_030024700.1
VBRF01000019.1	548360	62.83	Intron indel	PfNF54_100024700
VBRF01000022.1	50343	62.8	Promoter indel, Promoter indel, Promoter indel, Promoter indel	PfNF54_110008100, PfNF54_110008300, PfNF54_110008200, PfNF54_110008000
VBRF01000025.1	486846	62.75	Promoter indel, Promoter indel, Promoter indel, Promoter indel, Promoter indel, Promoter indel	PfNF54_130016500, PfNF54_130016700, PfNF54_130016600, PfNF54_130016500, PfNF54_130016700, PfNF54_130016600
VBRF01000017.1	441331	62.71	Promoter indel, Promoter indel	PfNF54_090014900, PfNF54_090015000
VBRF01000027.1	1189621	62.69	Promoter indel, Promoter indel, Promoter indel, Promoter indel, Promoter indel, Promoter indel	PfNF54_140032800, PfNF54_140033000, PfNF54_140032900, PfNF54_140032800, PfNF54_140033000, PfNF54_140032900
VBRF01000025.1	425213	62.68	Promoter indel, Promoter indel	PfNF54_130014400.1, PfNF54_130014400.1
VBRF01000006.1	717723	62.67	Promoter indel, Promoter indel, Promoter indel, Promoter indel	PfNF54_020022100, PfNF54_020021800, PfNF54_020022000, PfNF54_020021900
VBRF01000025.1	2626063	62.66	Promoter indel, Promoter indel, Promoter indel, Promoter indel, Promoter indel, Promoter indel	PfNF54_130070000, PfNF54_130070100, PfNF54_130069900, PfNF54_130070000, PfNF54_130070100, PfNF54_130069900
VBRF01000016.1	1152168	62.62	Intron indel, Intron indel	PfNF54_080031700, PfNF54_080031700
VBRF01000025.1	1393471	62.59	Promoter indel, Promoter indel, Promoter indel, Promoter indel	PfNF54_130039200, PfNF54_130039100, PfNF54_130039200, PfNF54_130039100
VBRF01000025.1	1633723	62.58	Promoter indel, Promoter indel, Promoter indel, Promoter indel, Promoter indel	PfNF54_130046100, PfNF54_130045800:tRNA, PfNF54_130046000, PfNF54_130045900:snRNA, PfNF54_130045700
VBRF01000022.1	575523	62.53	Promoter indel, Promoter indel	PfNF54_110021700, PfNF54_110021600
VBRF01000016.1	689368	62.52	Promoter indel, Promoter indel, Promoter indel, Promoter indel	PfNF54_080020000, PfNF54_080019800, PfNF54_080019900, PfNF54_080019700
VBRF01000025.1	2152653	62.42	Promoter indel, Promoter indel, Promoter indel, Promoter indel	PfNF54_130058500, PfNF54_130058600, PfNF54_130058400, PfNF54_130058300
VBRF01000022.1	688794	62.29	Intron indel	PfNF54_110024800
VBRF01000003.1	29074	62.28	Non-coding RNA	PfNF54_010007400.1
VBRF01000022.1	985727	62.21	Intron indel	PfNF54_110031900
VBRF01000007.1	590577	62.06	Promoter indel	PfNF54_030019600
VBRF01000022.1	1335313	61.98	Promoter indel, Promoter indel	PfNF54_110040500, PfNF54_110040400
VBRF01000024.1	2021867	61.87	Intron indel, Intron indel	PfNF54_120053300, PfNF54_120053300
VBRF01000015.1	769905	61.82	Intron indel	PfNF54_070023400
VBRF01000017.1	126548	61.8	Promoter indel, Promoter indel, Promoter indel, Promoter indel, Promoter indel, Promoter indel	PfNF54_090008000, PfNF54_090008200, PfNF54_090008100, PfNF54_090008000, PfNF54_090008200, PfNF54_090008100
VBRF01000010.1	203050	61.78	Promoter indel, Promoter indel	PfNF54_050009600, PfNF54_050009500
VBRF01000010.1	558880	61.75	Promoter indel, Promoter indel, Promoter indel, Promoter indel	PfNF54_050017700, PfNF54_050017800, PfNF54_050017600, PfNF54_050017500
VBRF01000024.1	69078	61.69	Promoter indel, Promoter indel, Promoter indel, Promoter indel	PfNF54_120006000, PfNF54_120005900, PfNF54_120006000, PfNF54_120005900
VBRF01000025.1	127207	61.67	Promoter indel, Promoter indel, Promoter indel, Promoter indel, Promoter indel, Promoter indel	PfNF54_130007400, PfNF54_130007600, PfNF54_130007500, PfNF54_130007400, PfNF54_130007600, PfNF54_130007500
VBRF01000019.1	44047	61.67	Intron indel	PfNF54_100012300
VBRF01000009.1	802543	61.65	Non-coding RNA indel	PfNF54_040023700.1
VBRF01000022.1	1821564	61.62	Promoter indel, Promoter indel	PfNF54_110051600, PfNF54_110051600
VBRF01000025.1	775265	61.49	Promoter indel, Promoter indel	PfNF54_130024200, PfNF54_130024100
VBRF01000006.1	810222	61.49	Intron indel, Intron indel	PfNF54_020024500, PfNF54_020024500
VBRF01000019.1	770853	61.48	Promoter indel	PfNF54_100029000
VBRF01000024.1	1990581	61.47	Promoter indel, Promoter indel, Promoter indel	PfNF54_120052300, PfNF54_120052400, PfNF54_120052200
VBRF01000019.1	52029	61.4	Promoter indel, Promoter indel, Promoter indel, Promoter indel	PfNF54_100012800, PfNF54_100012600, PfNF54_100012700, PfNF54_100012500
VBRF01000022.1	226515	61.31	Promoter indel, Promoter indel	PfNF54_110012400, PfNF54_110012400
VBRF01000024.1	1832144	61.3	Promoter indel, Promoter indel, Promoter indel	PfNF54_120047700, PfNF54_120047500, PfNF54_120047600
VBRF01000027.1	2635037	61.25	Promoter indel, Promoter indel, Promoter indel, Promoter indel	PfNF54_140067600, PfNF54_140067500, PfNF54_140067600, PfNF54_140067500
VBRF01000006.1	787463	61.15	Exon indel	PfNF54_020024100
VBRF01000019.1	358368	61.13	Intron indel	PfNF54_100020000
VBRF01000027.1	731448	61.12	Intron indel	PfNF54_140021900
VBRF01000016.1	1245966	61.08	Promoter, Promoter	PfNF54_080034100, PfNF54_080034000
VBRF01000007.1	194959	61.02	Intron indel	PfNF54_030009000
VBRF01000027.1	1745751	60.86	Promoter indel, Promoter indel, Promoter indel, Promoter indel, Promoter indel, Promoter indel, Promoter indel, Promoter indel	PfNF54_140045300, PfNF54_140045600, PfNF54_140045500, PfNF54_140045400, PfNF54_140045300, PfNF54_140045600, PfNF54_140045500, PfNF54_140045400
VBRF01000024.1	1824126	60.58	Exon indel	PfNF54_120047400
VBRF01000007.1	417486	60.57	Promoter indel, Promoter indel, Promoter indel	PfNF54_030014900, PfNF54_030015000, PfNF54_030014800
VBRF01000027.1	972281	60.55	Promoter indel, Promoter indel, Promoter indel	PfNF54_140027900, PfNF54_140028000, PfNF54_140027800
VBRF01000012.1	937138	60.52	Intron indel	PfNF54_060029200
VBRF01000025.1	1536314	60.51	Promoter indel, Promoter indel	PfNF54_130042800, PfNF54_130042700
VBRF01000027.1	2774779	60.49	Intron indel	PfNF54_140070300
VBRF01000019.1	160264	60.49	Promoter indel, Promoter indel, Promoter indel, Promoter indel	PfNF54_100015200, PfNF54_100015300, PfNF54_100015100, PfNF54_100015000
VBRF01000017.1	1004082	60.45	Exon indel	PfNF54_090029700
VBRF01000007.1	633869	60.45	Intron indel	PfNF54_030020500
VBRF01000024.1	732170	60.39	Promoter indel, Promoter indel, Promoter indel, Promoter indel	PfNF54_120023400.1, PfNF54_120023300, PfNF54_120023400.1, PfNF54_120023300
VBRF01000019.1	749205	60.37	Intron indel	PfNF54_100028700
VBRF01000007.1	668945	60.35	Promoter indel, Promoter indel, Promoter indel, Promoter indel, Promoter indel, Promoter indel	PfNF54_030021400, PfNF54_030021600, PfNF54_030021500, PfNF54_030021400, PfNF54_030021600, PfNF54_030021500
VBRF01000019.1	132828	60.32	Promoter indel, Promoter indel, Promoter indel, Promoter indel	PfNF54_100014400, PfNF54_100014200, PfNF54_100014300, PfNF54_100014100
VBRF01000003.1	68563	60.32	Intron indel	PfNF54_010008400
VBRF01000022.1	68688	60.22	Promoter, Promoter	PfNF54_110008800, PfNF54_110008700
VBRF01000017.1	609135	60.14	Promoter indel, Promoter indel	PfNF54_090019400, PfNF54_090019300
VBRF01000007.1	722298	60.13	Promoter indel, Promoter indel, Promoter indel	PfNF54_030022500, PfNF54_030022700, PfNF54_030022600
VBRF01000006.1	524400	60.07	Promoter indel, Promoter indel, Promoter indel, Promoter indel, Promoter indel, Promoter indel	PfNF54_020017200, PfNF54_020017400, PfNF54_020017300, PfNF54_020017200, PfNF54_020017400, PfNF54_020017300
VBRF01000022.1	504399	59.98	Intron indel, Intron indel	PfNF54_110019900, PfNF54_110019900
VBRF01000017.1	821114	59.92	Promoter indel, Promoter indel, Promoter indel, Promoter indel	PfNF54_090025100, PfNF54_090025000, PfNF54_090025100, PfNF54_090025000
VBRF01000019.1	578524	59.91	Promoter indel, Promoter indel, Promoter indel, Promoter indel	PfNF54_100025400, PfNF54_100025600.1, PfNF54_100025500, PfNF54_100025300
VBRF01000027.1	2336577	59.87	Intron indel	PfNF54_140059600.1
VBRF01000024.1	140558	59.8	Intron indel	PfNF54_120007500.1
VBRF01000016.1	760871	59.72	Promoter indel, Promoter indel, Promoter indel, Promoter indel	PfNF54_080021600, PfNF54_080021900, PfNF54_080021800, PfNF54_080021700
VBRF01000016.1	55089	59.69	Intron indel	PfNF54_080006000
VBRF01000009.1	1062058	59.64	Promoter indel	PfNF54_040028900
VBRF01000017.1	662227	59.62	Promoter indel, Promoter indel, Promoter indel, Promoter indel, Promoter indel	PfNF54_090020900, PfNF54_090021100, PfNF54_090021000, PfNF54_090020800, PfNF54_090020700
VBRF01000009.1	1055949	59.6	Promoter indel, Promoter indel, Promoter indel	PfNF54_040028800, PfNF54_040028900, PfNF54_040028700
VBRF01000027.1	406237	59.59	Promoter indel, Promoter indel, Promoter indel, Promoter indel, Promoter indel, Promoter indel	PfNF54_140014100, PfNF54_140014300, PfNF54_140014200, PfNF54_140014100, PfNF54_140014300, PfNF54_140014200
VBRF01000027.1	2159863	59.48	Promoter indel, Promoter indel	PfNF54_140055300, PfNF54_140055200
VBRF01000012.1	933229	59.48	Promoter indel, Promoter indel, Promoter indel, Promoter indel, Promoter indel, Promoter indel	PfNF54_060029000, PfNF54_060029200, PfNF54_060029100, PfNF54_060029000, PfNF54_060029200, PfNF54_060029100
VBRF01000022.1	1035646	59.23	Promoter indel, Promoter indel, Promoter indel	PfNF54_110033300, PfNF54_110033400, PfNF54_110033200
VBRF01000019.1	266390	59.2	Promoter indel, Promoter indel	PfNF54_100018400, PfNF54_100018300
VBRF01000012.1	774913	59.17	Promoter indel, Promoter indel	PfNF54_060024600, PfNF54_060024500
VBRF01000022.1	971085	59.13	Intron indel	PfNF54_110031300
VBRF01000016.1	479617	58.91	Promoter indel, Promoter indel	PfNF54_080014300, PfNF54_080014400
VBRF01000027.1	966544	58.89	Promoter indel, Promoter indel	PfNF54_140027800, PfNF54_140027700
VBRF01000024.1	1964025	58.85	Promoter, Promoter, Promoter	PfNF54_120051300, PfNF54_120051400, PfNF54_120051200
VBRF01000015.1	882305	58.82	Promoter, Promoter, Promoter	PfNF54_070026500.1, PfNF54_070026700, PfNF54_070026600
VBRF01000024.1	1612326	58.8	Promoter indel, Promoter indel, Promoter indel	PfNF54_120043100, PfNF54_120043300.1, PfNF54_120043200
VBRF01000027.1	2086687	58.77	Promoter indel, Promoter indel, Promoter indel	PfNF54_140053500, PfNF54_140053600, PfNF54_140053400
VBRF01000016.1	1085181	58.77	Exon indel	PfNF54_080030000
VBRF01000027.1	929245	58.76	Promoter, Promoter, Promoter, Promoter	PfNF54_140026400, PfNF54_140026600, PfNF54_140026500, PfNF54_140026300
VBRF01000010.1	592900	58.71	Promoter indel, Promoter indel, Promoter indel, Promoter indel	PfNF54_050018900, PfNF54_050018700, PfNF54_050018800, PfNF54_050018600:tRNA
VBRF01000018.1	92353	58.7	Promoter indel, Promoter indel, Promoter indel	PfNF54_100006800, PfNF54_100007000, PfNF54_100006900
VBRF01000025.1	2407484	58.69	Promoter, Promoter	PfNF54_130064800, PfNF54_130064700
VBRF01000025.1	2130288	58.68	Promoter indel, Promoter indel	PfNF54_130057900, PfNF54_130057800
VBRF01000025.1	197298	58.67	Exon indel	PfNF54_130009100
VBRF01000012.1	186590	58.67	Promoter indel, Promoter indel, Promoter indel, Promoter indel	PfNF54_060010600, PfNF54_060010500, PfNF54_060010600, PfNF54_060010500
VBRF01000022.1	144617	58.63	Intron indel, Intron indel	PfNF54_110010400, PfNF54_110010400
VBRF01000025.1	373300	58.56	Promoter, Promoter	PfNF54_130013500, PfNF54_130013400
VBRF01000019.1	907718	58.56	Intron	PfNF54_100032300
VBRF01000006.1	765384	58.56	Promoter indel, Promoter indel, Promoter indel, Promoter indel	PfNF54_020023300, PfNF54_020023400, PfNF54_020023300, PfNF54_020023400
VBRF01000022.1	229883	58.51	Promoter, Promoter	PfNF54_110012500, PfNF54_110012400
VBRF01000019.1	674972	58.43	Promoter indel, Promoter indel	PfNF54_100027000, PfNF54_100027100
VBRF01000006.1	539799	58.43	Promoter indel, Promoter indel, Promoter indel, Promoter indel, Promoter indel, Promoter indel, Promoter indel, Promoter indel, Promoter indel, Promoter indel	PfNF54_020017900, PfNF54_020018000, PfNF54_020017600, PfNF54_020017800, PfNF54_020017700, PfNF54_020017900, PfNF54_020018000, PfNF54_020017600, PfNF54_020017800, PfNF54_020017700
VBRF01000022.1	66426	58.37	Intron indel	PfNF54_110008700
VBRF01000024.1	103440	58.31	Promoter, Promoter, Promoter, Promoter	PfNF54_120006900, PfNF54_120007000, PfNF54_120006800, PfNF54_120006700
VBRF01000007.1	647281	58.28	Promoter, Promoter	PfNF54_030021000, PfNF54_030020900
VBRF01000016.1	697273	58.13	Intron indel	PfNF54_080020100
VBRF01000024.1	90671	58.1	Promoter indel, Promoter indel	PfNF54_120006400, PfNF54_120006500
VBRF01000024.1	542387	58.08	Exon indel	PfNF54_120017100
VBRF01000025.1	1220952	57.92	Non-coding RNA indel, Non-coding RNA indel	PfNF54_130034300.1, PfNF54_130034300.1
VBRF01000024.1	1977695	57.91	Promoter indel, Promoter indel, Promoter indel, Promoter indel, Promoter indel	PfNF54_120051900, PfNF54_120052000, PfNF54_120051700, PfNF54_120051800, PfNF54_120051600.1
VBRF01000019.1	689802	57.78	Promoter indel, Promoter indel, Promoter indel	PfNF54_100027300, PfNF54_100027400, PfNF54_100027200
VBRF01000017.1	337962	57.77	Promoter indel, Promoter indel, Promoter indel, Promoter indel, Promoter indel	PfNF54_090012200, PfNF54_090012300, PfNF54_090011900, PfNF54_090012100, PfNF54_090012000
VBRF01000025.1	2222383	57.76	Promoter indel, Promoter indel, Promoter indel	PfNF54_130060700, PfNF54_130060600, PfNF54_130060500
VBRF01000012.1	207524	57.72	Promoter, Promoter	PfNF54_060010900, PfNF54_060011000
VBRF01000016.1	967229	57.68	Promoter indel, Promoter indel	PfNF54_080027100, PfNF54_080027000
VBRF01000025.1	1330456	57.63	Promoter indel, Promoter indel, Promoter indel, Promoter indel, Promoter indel, Promoter indel	PfNF54_130037100, PfNF54_130037300, PfNF54_130037200, PfNF54_130037100, PfNF54_130037300, PfNF54_130037200
VBRF01000022.1	283630	57.57	Promoter indel, Promoter indel, Promoter indel	PfNF54_110013700, PfNF54_110013500, PfNF54_110013600
VBRF01000027.1	252894	57.5	Exon indel	PfNF54_140010900
VBRF01000027.1	616288	57.45	Promoter indel, Promoter indel	PfNF54_140019300, PfNF54_140019400
VBRF01000027.1	1932804	57.41	Intron indel	PfNF54_140049600
VBRF01000019.1	1126017	57.39	Promoter, Promoter, Promoter, Promoter, Promoter	PfNF54_100039100, PfNF54_100039200, PfNF54_100038900, PfNF54_100039000, PfNF54_100038800
VBRF01000003.1	31046	57.39	Promoter indel, Promoter indel	PfNF54_010007500, PfNF54_010007600.1
VBRF01000006.1	158463	57.39	Promoter indel, Promoter indel, Promoter indel, Promoter indel	PfNF54_020008200, PfNF54_020008400, PfNF54_020008300, PfNF54_020008100
VBRF01000027.1	2096439	57.39	Promoter, Promoter, Promoter	PfNF54_140053800, PfNF54_140053900, PfNF54_140053700
VBRF01000003.1	33316	57.39	Promoter indel, Promoter indel	PfNF54_010007500, PfNF54_010007600.1
VBRF01000027.1	3229958	57.39	Promoter indel, Promoter indel	PfNF54_140080700, PfNF54_140080800
VBRF01000015.1	585015	57.39	Promoter indel	PfNF54_070018600
VBRF01000027.1	2111114	57.39	Promoter indel	PfNF54_140054100
VBRF01000025.1	373695	57.39	Intron	PfNF54_130013500
VBRF01000027.1	2619669	57.39	Promoter, Promoter, Promoter, Promoter	PfNF54_140067000, PfNF54_140067100, PfNF54_140066900, PfNF54_140066800
VBRF01000019.1	811611	57.39	Promoter indel, Promoter indel	PfNF54_100030200.1, PfNF54_100030100
VBRF01000006.1	404409	57.39	Promoter indel, Promoter indel	PfNF54_020014500, PfNF54_020014600
VBRF01000019.1	1041090	57.39	Promoter indel, Promoter indel, Promoter indel	PfNF54_100036500, PfNF54_100036600, PfNF54_100036400
VBRF01000027.1	2678230	57.39	Promoter indel, Promoter indel, Promoter indel, Promoter indel	PfNF54_140068500, PfNF54_140068700, PfNF54_140068600, PfNF54_140068400
VBRF01000003.1	302328	57.39	Intron	PfNF54_010014200
VBRF01000027.1	2780522	57.39	Promoter, Promoter	PfNF54_140070400, PfNF54_140070500
VBRF01000027.1	2842296	57.39	Promoter indel	PfNF54_140071700
VBRF01000015.1	319580	57.39	Promoter, Promoter, Promoter, Promoter	PfNF54_070013700, PfNF54_070013500, PfNF54_070013600, PfNF54_070013400
VBRF01000003.1	226831	57.39	Promoter, Promoter, Promoter, Promoter	PfNF54_010012200, PfNF54_010012400, PfNF54_010012300, PfNF54_010012100
VBRF01000017.1	328163	57.39	Promoter, Promoter	PfNF54_090011900, PfNF54_090011800
VBRF01000017.1	350640	57.39	Promoter indel, Promoter indel	PfNF54_090012500, PfNF54_090012600
VBRF01000019.1	920006	57.39	Intron	PfNF54_100032800
VBRF01000016.1	420406	57.39	Promoter indel, Promoter indel	PfNF54_080013300, PfNF54_080013200
VBRF01000024.1	1388162	57.39	Promoter, Promoter	PfNF54_120038200, PfNF54_120038100
VBRF01000010.1	1027778	57.39	Promoter, Promoter	PfNF54_050029400, PfNF54_050029300
VBRF01000017.1	1048591	57.39	Promoter	PfNF54_090031100
VBRF01000024.1	1343773	57.39	Promoter, Promoter, Promoter	PfNF54_120037100, PfNF54_120037200, PfNF54_120037000
VBRF01000025.1	1972854	57.39	Promoter, Promoter, Promoter	PfNF54_130053800, PfNF54_130053900, PfNF54_130053700
VBRF01000025.1	2016488	57.39	Promoter, Promoter, Promoter, Promoter	PfNF54_130054900, PfNF54_130055200, PfNF54_130055100, PfNF54_130055000
VBRF01000025.1	2140738	57.39	Promoter, Promoter, Promoter	PfNF54_130058200, PfNF54_130058100, PfNF54_130058000.1
VBRF01000010.1	1125995	57.39	Promoter, Promoter, Promoter	PfNF54_050031700, PfNF54_050031600, PfNF54_050031500
VBRF01000010.1	1130246	57.39	Intron indel	PfNF54_050031800
VBRF01000024.1	1185229	57.39	Promoter indel, Promoter indel	PfNF54_120033700, PfNF54_120033600
VBRF01000024.1	1129123	57.39	Promoter, Promoter	PfNF54_120032300, PfNF54_120032400
VBRF01000018.1	204039	57.39	Promoter indel	PfNF54_100009500
VBRF01000025.1	1849635	57.39	Promoter, Promoter, Promoter, Promoter	PfNF54_130051000, PfNF54_130051100, PfNF54_130050800, PfNF54_130050900
VBRF01000024.1	724475	57.39	Promoter indel	PfNF54_120023200
VBRF01000017.1	950858	57.39	Promoter indel, Promoter indel	PfNF54_090028500, PfNF54_090028400
VBRF01000012.1	89388	57.39	Promoter, Promoter	PfNF54_060008300, PfNF54_060008400
VBRF01000025.1	2638876	57.39	Promoter indel, Promoter indel, Promoter indel, Promoter indel, Promoter indel	PfNF54_130070300, PfNF54_130070600, PfNF54_130070700, PfNF54_130070500, PfNF54_130070400
VBRF01000024.1	483626	57.39	Promoter indel, Promoter indel, Promoter indel	PfNF54_120015800, PfNF54_120015900, PfNF54_120015700
VBRF01000017.1	947534	57.39	Promoter indel, Promoter indel, Promoter indel, Promoter indel	PfNF54_090028500, PfNF54_090028200, PfNF54_090028400, PfNF54_090028300
VBRF01000012.1	217708	57.39	Intron indel	PfNF54_060011400
VBRF01000016.1	321794	57.39	Promoter indel, Promoter indel, Promoter indel, Promoter indel	PfNF54_080011300, PfNF54_080011400, PfNF54_080011200, PfNF54_080011100
VBRF01000012.1	303811	57.39	Promoter indel, Promoter indel, Promoter indel	PfNF54_060013500, PfNF54_060013600, PfNF54_060013400
VBRF01000024.1	198462	57.39	Intron	PfNF54_120009100
VBRF01000024.1	162959	57.39	Promoter indel, Promoter indel, Promoter indel	PfNF54_120007900, PfNF54_120008100, PfNF54_120008000
VBRF01000024.1	109618	57.39	Promoter indel, Promoter indel, Promoter indel, Promoter indel, Promoter indel	PfNF54_120007100, PfNF54_120007300, PfNF54_120007200, PfNF54_120006900, PfNF54_120007000
VBRF01000010.1	608084	57.39	Promoter, Promoter, Promoter, Promoter	PfNF54_050019400, PfNF54_050019500.1, PfNF54_050019200, PfNF54_050019300
VBRF01000016.1	697669	57.39	Promoter, Promoter, Promoter	PfNF54_080020300, PfNF54_080020200, PfNF54_080020100
VBRF01000010.1	281412	57.39	Promoter, Promoter, Promoter	PfNF54_050011400, PfNF54_050011500, PfNF54_050011300
VBRF01000010.1	281396	57.39	Promoter, Promoter, Promoter	PfNF54_050011400, PfNF54_050011500, PfNF54_050011300
VBRF01000010.1	264958	57.39	Promoter, Promoter	PfNF54_050011100, PfNF54_050011000
VBRF01000010.1	223736	57.39	Promoter, Promoter	PfNF54_050009900, PfNF54_050010000
VBRF01000010.1	214718	57.39	Promoter indel, Promoter indel	PfNF54_050009700, PfNF54_050009800
VBRF01000025.1	88755	57.39	Promoter	PfNF54_130006600
VBRF01000009.1	1109406	57.39	Promoter	PfNF54_040029800
VBRF01000010.1	516826	57.39	Promoter indel, Promoter indel, Promoter indel, Promoter indel	PfNF54_050016400, PfNF54_050016600, PfNF54_050016500, PfNF54_050016300
VBRF01000010.1	571032	57.39	Promoter indel, Promoter indel, Promoter indel	PfNF54_050018200, PfNF54_050018100, PfNF54_050018000
VBRF01000024.1	2106763	57.39	Promoter, Promoter, Promoter	PfNF54_120055300, PfNF54_120055400, PfNF54_120055200
VBRF01000025.1	1261117	57.39	Promoter indel, Promoter indel	PfNF54_130034900, PfNF54_130035000
VBRF01000015.1	271310	57.39	Promoter, Promoter	PfNF54_070012200, PfNF54_070012300
VBRF01000025.1	1305980	57.39	Intron indel	PfNF54_130036300
VBRF01000010.1	668173	57.39	Intron indel	PfNF54_050020700
VBRF01000010.1	683005	57.39	Promoter indel	PfNF54_050020900
VBRF01000025.1	1324712	57.39	Promoter indel, Promoter indel, Promoter indel	PfNF54_130037100, PfNF54_130037000, PfNF54_130036900
VBRF01000010.1	708036	57.39	Promoter indel, Promoter indel, Promoter indel	PfNF54_050021400, PfNF54_050021500, PfNF54_050021300
VBRF01000017.1	1182984	57.39	Promoter indel, Promoter indel, Promoter indel, Promoter indel	PfNF54_090034800, PfNF54_090035000, PfNF54_090034900, PfNF54_090034700
VBRF01000024.1	1852031	57.39	Promoter indel, Promoter indel	PfNF54_120048100, PfNF54_120048000
VBRF01000010.1	811506	57.39	Promoter, Promoter, Promoter, Promoter	PfNF54_050024200, PfNF54_050024300, PfNF54_050024100, PfNF54_050024000
VBRF01000025.1	1576609	57.39	Promoter, Promoter, Promoter, Promoter	PfNF54_130043900:tRNA, PfNF54_130044000:tRNA, PfNF54_130043800, PfNF54_130043700
VBRF01000025.1	1586160	57.39	Promoter indel, Promoter indel, Promoter indel, Promoter indel	PfNF54_130044400, PfNF54_130044200, PfNF54_130044300, PfNF54_130044100
VBRF01000017.1	1099129	57.39	Promoter indel, Promoter indel, Promoter indel, Promoter indel	PfNF54_090032100, PfNF54_090032200, PfNF54_090032000, PfNF54_090031900
VBRF01000025.1	1849630	57.39	Promoter, Promoter, Promoter, Promoter	PfNF54_130051000, PfNF54_130051100, PfNF54_130050800, PfNF54_130050900
VBRF01000012.1	948911	57.39	Promoter, Promoter	PfNF54_060029500, PfNF54_060029600
VBRF01000027.1	739546	57.39	Promoter, Promoter	PfNF54_140022100, PfNF54_140022200
VBRF01000019.1	180638	57.39	Promoter, Promoter, Promoter, Promoter, Promoter, Promoter	PfNF54_100016000, PfNF54_100016100, PfNF54_100015800, PfNF54_100015900, PfNF54_100015700, PfNF54_100015600
VBRF01000027.1	1718502	57.39	Promoter, Promoter, Promoter	PfNF54_140044700, PfNF54_140044800, PfNF54_140044600
VBRF01000016.1	1103404	57.39	Promoter indel, Promoter indel, Promoter indel	PfNF54_080030600.1, PfNF54_080030400, PfNF54_080030500
VBRF01000015.1	1347982	57.39	Intron indel	PfNF54_070036800
VBRF01000012.1	883718	57.39	Promoter	PfNF54_060027900
VBRF01000016.1	210334	57.39	Synonymous	PfNF54_080008600
VBRF01000027.1	1189588	57.39	Promoter indel, Promoter indel, Promoter indel	PfNF54_140032800, PfNF54_140033000, PfNF54_140032900
VBRF01000012.1	505567	57.39	Intron	PfNF54_060018500
VBRF01000022.1	938583	57.39	Promoter, Promoter, Promoter	PfNF54_110030500, PfNF54_110030600, PfNF54_110030400
VBRF01000016.1	1164479	57.39	Promoter, Promoter, Promoter	PfNF54_080032100, PfNF54_080032200, PfNF54_080032000
VBRF01000027.1	1477506	57.39	Promoter indel, Promoter indel, Promoter indel	PfNF54_140039200, PfNF54_140039300, PfNF54_140039100
VBRF01000027.1	1502897	57.39	Promoter indel, Promoter indel, Promoter indel	PfNF54_140039800, PfNF54_140039900, PfNF54_140039700
VBRF01000027.1	1662802	57.39	Promoter indel, Promoter indel, Promoter indel, Promoter indel	PfNF54_140043400, PfNF54_140043700, PfNF54_140043600, PfNF54_140043500
VBRF01000022.1	635736	57.39	Intron indel	PfNF54_110023400
VBRF01000015.1	34406	57.39	Intron	PfNF54_070007400
VBRF01000027.1	1584770	57.39	Promoter, Promoter	PfNF54_140041900, PfNF54_140041800
VBRF01000016.1	1225562	57.39	Promoter, Promoter	PfNF54_080033600, PfNF54_080033500:rRNA
VBRF01000022.1	1660273	57.39	Promoter indel, Promoter indel, Promoter indel	PfNF54_110047600, PfNF54_110047700, PfNF54_110047500
VBRF01000022.1	289772	57.39	Promoter, Promoter, Promoter	PfNF54_110014000, PfNF54_110013900, PfNF54_110013800
VBRF01000027.1	1892357	57.39	Promoter, Promoter, Promoter	PfNF54_140048600, PfNF54_140048700, PfNF54_140048500
VBRF01000019.1	458449	57.39	Intron indel	PfNF54_100022600
VBRF01000007.1	301970	57.39	Promoter indel, Promoter indel, Promoter indel, Promoter indel	PfNF54_030011800, PfNF54_030011900, PfNF54_030011600, PfNF54_030011700
VBRF01000027.1	615407	57.39	Promoter indel, Promoter indel	PfNF54_140019300, PfNF54_140019200
VBRF01000022.1	274158	57.39	Intron indel	PfNF54_110013200
VBRF01000012.1	1105689	57.34	Promoter indel, Promoter indel	PfNF54_060033100, PfNF54_060033200
VBRF01000012.1	1146630	57.32	Promoter indel, Promoter indel, Promoter indel	PfNF54_060034100, PfNF54_060034200, PfNF54_060034000
VBRF01000022.1	450813	57.3	Promoter indel, Promoter indel, Promoter indel, Promoter indel	PfNF54_110018200, PfNF54_110018400, PfNF54_110018500, PfNF54_110018300
VBRF01000024.1	1190954	57.27	Promoter indel, Promoter indel	PfNF54_120033700, PfNF54_120033800
VBRF01000010.1	103261	57.26	Intron	PfNF54_050007300
VBRF01000027.1	1524569	57.24	Promoter indel, Promoter indel, Promoter indel	PfNF54_140040100, PfNF54_140040200, PfNF54_140040000
VBRF01000017.1	1185648	57.23	Promoter indel, Promoter indel, Promoter indel, Promoter indel, Promoter indel, Promoter indel	PfNF54_090035100, PfNF54_090035200, PfNF54_090034800, PfNF54_090035000, PfNF54_090034900, PfNF54_090034700
VBRF01000027.1	353727	57.21	Promoter indel, Promoter indel	PfNF54_140013200, PfNF54_140013300
VBRF01000022.1	253766	57.16	Promoter indel	PfNF54_110012900
VBRF01000022.1	1680993	57.1	Promoter indel, Promoter indel	PfNF54_110048300, PfNF54_110048400
VBRF01000025.1	2169318	57.1	Promoter indel, Promoter indel	PfNF54_130059000, PfNF54_130059100
VBRF01000010.1	961048	57.1	Intron indel	PfNF54_050027700
VBRF01000007.1	695279	57.1	Promoter indel, Promoter indel	PfNF54_030022100, PfNF54_030022200
VBRF01000017.1	682490	57.09	Intron indel	PfNF54_090021500
VBRF01000027.1	902316	57.09	Promoter indel, Promoter indel, Promoter indel, Promoter indel, Promoter indel, Promoter indel	PfNF54_140025500, PfNF54_140025700, PfNF54_140025600, PfNF54_140025500, PfNF54_140025700, PfNF54_140025600
VBRF01000025.1	1248775	57.09	Promoter indel, Promoter indel	PfNF54_130034800, PfNF54_130034700
VBRF01000024.1	1236112	57.09	Intron indel	PfNF54_120034600
VBRF01000019.1	412583	57.09	Promoter indel	PfNF54_100021500
VBRF01000006.1	748068	57.09	Intron indel	PfNF54_020022900
VBRF01000024.1	1223841	57.05	Exon indel	PfNF54_120034500
VBRF01000006.1	753951	57.02	Promoter indel, Promoter indel, Promoter indel, Promoter indel, Promoter indel, Promoter indel, Promoter indel, Promoter indel	PfNF54_020022900, PfNF54_020023100, PfNF54_020023200, PfNF54_020023000, PfNF54_020022900, PfNF54_020023100, PfNF54_020023200, PfNF54_020023000
VBRF01000007.1	460989	56.97	Intron indel	PfNF54_030015600
VBRF01000017.1	1084802	56.88	Promoter, Promoter	PfNF54_090031700, PfNF54_090031600
VBRF01000019.1	5646	56.86	Promoter indel, Promoter indel, Promoter indel, Promoter indel	PfNF54_100011000, PfNF54_100011100, PfNF54_100010900, PfNF54_100010800.1
VBRF01000010.1	149310	56.83	Promoter indel, Promoter indel, Promoter indel, Promoter indel	PfNF54_050008700, PfNF54_050008800, PfNF54_050008700, PfNF54_050008800
VBRF01000023.1	55053	56.79	Promoter indel, Promoter indel	PfNF54_110052600, PfNF54_110052500
VBRF01000017.1	705173	56.79	Promoter indel, Promoter indel	PfNF54_090022100, PfNF54_090022000
VBRF01000027.1	2910730	56.79	Intron indel	PfNF54_140073400
VBRF01000027.1	100190	56.79	Promoter indel, Promoter indel, Promoter indel	PfNF54_140006500, PfNF54_140006600, PfNF54_140006400
VBRF01000009.1	205935	56.79	Promoter indel, Promoter indel	PfNF54_040009400, PfNF54_040009300
VBRF01000016.1	290114	56.79	Promoter indel, Promoter indel, Promoter indel	PfNF54_080010500, PfNF54_080010600, PfNF54_080010400
VBRF01000022.1	559668	56.79	Promoter indel	PfNF54_110021200
VBRF01000027.1	876763	56.79	Promoter indel, Promoter indel	PfNF54_140024900, PfNF54_140025000
VBRF01000026.1	99344	56.79	Promoter indel	PfNF54_130077400.1
VBRF01000024.1	2021477	56.79	Promoter indel, Promoter indel, Promoter indel, Promoter indel	PfNF54_120053200, PfNF54_120053400, PfNF54_120053300, PfNF54_120053100
VBRF01000017.1	606631	56.79	Promoter indel, Promoter indel	PfNF54_090019400, PfNF54_090019300
VBRF01000019.1	49884	56.79	Promoter indel, Promoter indel, Promoter indel	PfNF54_100012600, PfNF54_100012500, PfNF54_100012400
VBRF01000022.1	1783669	56.79	Promoter indel, Promoter indel, Promoter indel	PfNF54_110050800, PfNF54_110050900, PfNF54_110050700
VBRF01000022.1	607226	56.79	Promoter indel, Promoter indel	PfNF54_110022600, PfNF54_110022500
VBRF01000025.1	1573795	56.79	Promoter indel, Promoter indel, Promoter indel, Promoter indel, Promoter indel	PfNF54_130043900:tRNA, PfNF54_130044000:tRNA, PfNF54_130043600, PfNF54_130043800, PfNF54_130043700
VBRF01000022.1	1647523	56.79	Promoter indel, Promoter indel, Promoter indel	PfNF54_110047300, PfNF54_110047100, PfNF54_110047200
VBRF01000017.1	955085	56.79	Promoter indel, Promoter indel, Promoter indel	PfNF54_090028500, PfNF54_090028700, PfNF54_090028600
VBRF01000024.1	729629	56.79	Intron indel	PfNF54_120023300
VBRF01000017.1	1397252	56.79	Promoter indel	PfNF54_090040800
VBRF01000027.1	538526	56.79	Promoter indel, Promoter indel	PfNF54_140017200, PfNF54_140017300
VBRF01000006.1	409121	56.79	Promoter indel, Promoter indel, Promoter indel	PfNF54_020014700, PfNF54_020014800, PfNF54_020014600
VBRF01000010.1	1115128	56.79	Promoter indel, Promoter indel, Promoter indel	PfNF54_050031400, PfNF54_050031200, PfNF54_050031300
VBRF01000024.1	850050	56.79	Promoter indel, Promoter indel	PfNF54_120025800, PfNF54_120025700
VBRF01000022.1	1271160	56.79	Promoter indel	PfNF54_110038800
VBRF01000007.1	234326	56.73	Non-coding RNA indel	PfNF54_030010200.1
VBRF01000017.1	1124639	56.69	Intron	PfNF54_090032700
VBRF01000016.1	761708	56.69	Promoter indel, Promoter indel, Promoter indel	PfNF54_080021900, PfNF54_080021800, PfNF54_080021700
VBRF01000019.1	488356	56.69	Promoter indel, Promoter indel	PfNF54_100023500, PfNF54_100023400
VBRF01000017.1	713675	56.69	Promoter indel, Promoter indel, Promoter indel	PfNF54_090022400, PfNF54_090022300, PfNF54_090022200
VBRF01000016.1	210340	56.69	Synonymous	PfNF54_080008600
VBRF01000016.1	223878	56.69	Promoter indel, Promoter indel, Promoter indel, Promoter indel	PfNF54_080009000, PfNF54_080009100, PfNF54_080008800, PfNF54_080008900
VBRF01000019.1	25336	56.69	Synonymous	PfNF54_100011600
VBRF01000016.1	290061	56.69	Promoter indel, Promoter indel, Promoter indel	PfNF54_080010500, PfNF54_080010600, PfNF54_080010400
VBRF01000016.1	968050	56.69	Promoter indel, Promoter indel	PfNF54_080027100, PfNF54_080027000
VBRF01000016.1	321806	56.69	Promoter indel, Promoter indel, Promoter indel, Promoter indel	PfNF54_080011300, PfNF54_080011400, PfNF54_080011200, PfNF54_080011100
VBRF01000017.1	238014	56.69	Intron indel	PfNF54_090010300
VBRF01000025.1	1027360	56.69	Intron indel	PfNF54_130029900
VBRF01000007.1	918704	56.69	Promoter indel	PfNF54_030026900
VBRF01000012.1	101740	56.69	Promoter indel, Promoter indel	PfNF54_060008500, PfNF54_060008600
VBRF01000006.1	807945	56.69	Promoter, Promoter	PfNF54_020024500, PfNF54_020024400
VBRF01000027.1	1523014	56.69	Promoter indel, Promoter indel	PfNF54_140040100, PfNF54_140040000
VBRF01000027.1	433739	56.69	Promoter, Promoter	PfNF54_140014900, PfNF54_140014800
VBRF01000006.1	645514	56.69	Promoter, Promoter, Promoter	PfNF54_020020200, PfNF54_020020300, PfNF54_020020100
VBRF01000012.1	430261	56.69	Promoter indel	PfNF54_060016400
VBRF01000024.1	1972405	56.69	Promoter indel, Promoter indel, Promoter indel, Promoter indel	PfNF54_120051500, PfNF54_120051700, PfNF54_120051600.1, PfNF54_120051400
VBRF01000012.1	514737	56.69	Promoter indel, Promoter indel	PfNF54_060018700, PfNF54_060018600.1
VBRF01000027.1	1601693	56.69	Intron indel	PfNF54_140042200
VBRF01000012.1	619032	56.69	Promoter indel, Promoter indel, Promoter indel	PfNF54_060020900.1, PfNF54_060021100, PfNF54_060021000
VBRF01000025.1	1067874	56.69	Promoter, Promoter, Promoter, Promoter	PfNF54_130031100, PfNF54_130031200, PfNF54_130031000, PfNF54_130030900.1
VBRF01000012.1	972680	56.69	Promoter indel, Promoter indel, Promoter indel	PfNF54_060030000, PfNF54_060030200, PfNF54_060030100
VBRF01000027.1	476970	56.69	Promoter indel, Promoter indel, Promoter indel	PfNF54_140015700, PfNF54_140015800, PfNF54_140015600
VBRF01000009.1	1108650	56.69	Promoter	PfNF54_040029800
VBRF01000025.1	2683738	56.69	Promoter indel, Promoter indel, Promoter indel	PfNF54_130071400, PfNF54_130071600, PfNF54_130071500.1
VBRF01000025.1	501245	56.69	Promoter indel, Promoter indel	PfNF54_130017000, PfNF54_130017100
VBRF01000006.1	632489	56.69	Promoter indel	PfNF54_020019900
VBRF01000022.1	1518601	56.69	Promoter, Promoter, Promoter	PfNF54_110044100, PfNF54_110044300, PfNF54_110044200
VBRF01000024.1	2012364	56.69	Promoter, Promoter, Promoter, Promoter, Promoter	PfNF54_120052800, PfNF54_120053000, PfNF54_120053100, PfNF54_120052900, PfNF54_120052700
VBRF01000007.1	460117	56.69	Promoter indel, Promoter indel, Promoter indel, Promoter indel, Promoter indel	PfNF54_030015600, PfNF54_030015800, PfNF54_030015700, PfNF54_030015500, PfNF54_030015400
VBRF01000012.1	883712	56.69	Promoter indel	PfNF54_060027900
VBRF01000027.1	1817509	56.69	Promoter, Promoter, Promoter, Promoter	PfNF54_140046800, PfNF54_140047000, PfNF54_140046900, PfNF54_140046700
VBRF01000007.1	519532	56.69	Promoter indel, Promoter indel, Promoter indel	PfNF54_030017100, PfNF54_030017300, PfNF54_030017200
VBRF01000010.1	383967	56.69	Promoter indel, Promoter indel, Promoter indel	PfNF54_050013900, PfNF54_050013700, PfNF54_050013800
VBRF01000027.1	1929544	56.69	Promoter indel, Promoter indel, Promoter indel	PfNF54_140049600, PfNF54_140049700:snRNA, PfNF54_140049500
VBRF01000022.1	1480787	56.69	Promoter indel	PfNF54_110043300
VBRF01000027.1	2464827	56.69	Promoter, Promoter, Promoter, Promoter	PfNF54_140062700, PfNF54_140062800, PfNF54_140062600, PfNF54_140062500
VBRF01000009.1	469107	56.69	Promoter, Promoter, Promoter, Promoter, Promoter	PfNF54_040015900.1, PfNF54_040015500, PfNF54_040015700:tRNA, PfNF54_040015800:tRNA, PfNF54_040015600
VBRF01000010.1	1041437	56.69	Promoter, Promoter	PfNF54_050029600, PfNF54_050029500
VBRF01000010.1	1126000	56.69	Promoter, Promoter, Promoter	PfNF54_050031700, PfNF54_050031600, PfNF54_050031500
VBRF01000015.1	999172	56.69	Promoter, Promoter	PfNF54_070029500, PfNF54_070029400
VBRF01000027.1	1138106	56.69	Promoter indel, Promoter indel, Promoter indel	PfNF54_140031600, PfNF54_140031800, PfNF54_140031700
VBRF01000015.1	898359	56.69	Promoter indel, Promoter indel, Promoter indel, Promoter indel	PfNF54_070027400, PfNF54_070027200, PfNF54_070027300, PfNF54_070027100
VBRF01000024.1	1068980	56.69	Promoter, Promoter	PfNF54_120031000, PfNF54_120031100
VBRF01000019.1	1040185	56.69	Promoter indel, Promoter indel, Promoter indel	PfNF54_100036500, PfNF54_100036600, PfNF54_100036400
VBRF01000025.1	1576600	56.69	Promoter indel, Promoter indel, Promoter indel, Promoter indel	PfNF54_130043900:tRNA, PfNF54_130044000:tRNA, PfNF54_130043800, PfNF54_130043700
VBRF01000007.1	256602	56.69	Promoter indel, Promoter indel	PfNF54_030010500, PfNF54_030010400
VBRF01000024.1	816809	56.69	Intron	PfNF54_120025000
VBRF01000027.1	1142790	56.69	Intron indel	PfNF54_140031800
VBRF01000025.1	2248044	56.69	Promoter indel, Promoter indel	PfNF54_130061400, PfNF54_130061300
VBRF01000025.1	2156683	56.69	Promoter indel, Promoter indel, Promoter indel, Promoter indel	PfNF54_130058700, PfNF54_130058800, PfNF54_130058500, PfNF54_130058600
VBRF01000007.1	315684	56.69	Promoter indel, Promoter indel, Promoter indel, Promoter indel	PfNF54_030012200, PfNF54_030012400, PfNF54_030012300, PfNF54_030012100
VBRF01000025.1	1533826	56.69	Promoter, Promoter, Promoter	PfNF54_130042800, PfNF54_130042700, PfNF54_130042600
VBRF01000025.1	1533833	56.69	Promoter, Promoter, Promoter	PfNF54_130042800, PfNF54_130042700, PfNF54_130042600
VBRF01000027.1	2923397	56.69	Promoter indel, Promoter indel, Promoter indel	PfNF54_140073800, PfNF54_140074000, PfNF54_140073900
VBRF01000015.1	704621	56.66	Promoter indel, Promoter indel	PfNF54_070022200, PfNF54_070022100
VBRF01000006.1	543168	56.65	Intron indel	PfNF54_020018000
VBRF01000027.1	2243499	56.63	Promoter indel	PfNF54_140057200
VBRF01000025.1	2329516	56.62	Promoter indel, Promoter indel	PfNF54_130063400, PfNF54_130063300
VBRF01000015.1	27563	56.6	Promoter indel, Promoter indel	PfNF54_070007200, PfNF54_070007300
VBRF01000027.1	188834	56.51	Promoter indel, Promoter indel, Promoter indel, Promoter indel, Promoter indel	PfNF54_140009200, PfNF54_140008900, PfNF54_140009100, PfNF54_140009000, PfNF54_140008800
VBRF01000027.1	3092021	56.51	Intron indel	PfNF54_140077800
VBRF01000027.1	1320369	56.49	Promoter indel	PfNF54_140036100
VBRF01000017.1	567506	56.49	Promoter indel, Promoter indel, Promoter indel, Promoter indel	PfNF54_090018200, PfNF54_090017900, PfNF54_090018100, PfNF54_090018000
VBRF01000022.1	1556597	56.49	Intron indel	PfNF54_110044800
VBRF01000027.1	2677740	56.49	Promoter indel, Promoter indel, Promoter indel, Promoter indel	PfNF54_140068500, PfNF54_140068700, PfNF54_140068600, PfNF54_140068400
VBRF01000019.1	1009477	56.49	Promoter indel, Promoter indel, Promoter indel, Promoter indel, Promoter indel	PfNF54_100035400, PfNF54_100035700, PfNF54_100035600, PfNF54_100035500, PfNF54_100035300
VBRF01000024.1	1341640	56.49	Intron indel	PfNF54_120037000
VBRF01000027.1	2954108	56.46	Promoter indel, Promoter indel	PfNF54_140074700, PfNF54_140074600
VBRF01000017.1	512251	56.45	Promoter indel, Promoter indel	PfNF54_090016600, PfNF54_090016500
VBRF01000012.1	890096	56.39	Promoter indel, Promoter indel	PfNF54_060028100, PfNF54_060028000
VBRF01000016.1	366706	56.39	Promoter indel, Promoter indel, Promoter indel	PfNF54_080012500, PfNF54_080012300, PfNF54_080012400
VBRF01000015.1	14558	56.39	Promoter indel, Promoter indel, Promoter indel	PfNF54_070006900.1, PfNF54_070007000, PfNF54_070006800
VBRF01000024.1	410115	56.39	Promoter indel	PfNF54_120013800
VBRF01000022.1	373494	56.39	Promoter indel, Promoter indel, Promoter indel, Promoter indel, Promoter indel	PfNF54_110016500, PfNF54_110016600, PfNF54_110016300, PfNF54_110016400, PfNF54_110016200
VBRF01000010.1	699738	56.39	Promoter indel, Promoter indel, Promoter indel	PfNF54_050021200, PfNF54_050021300, PfNF54_050021100
VBRF01000017.1	950599	56.39	Promoter indel, Promoter indel	PfNF54_090028500, PfNF54_090028400
VBRF01000024.1	652654	56.39	Promoter indel, Promoter indel, Promoter indel, Promoter indel	PfNF54_120021100, PfNF54_120021200, PfNF54_120020900, PfNF54_120021000
VBRF01000027.1	205967	56.39	Promoter indel, Promoter indel	PfNF54_140009700, PfNF54_140009600
VBRF01000015.1	806147	56.39	Promoter indel, Promoter indel, Promoter indel, Promoter indel	PfNF54_070024400, PfNF54_070024500, PfNF54_070024300, PfNF54_070024200
VBRF01000006.1	816020	56.39	Promoter indel	PfNF54_020024600
VBRF01000003.1	207570	56.38	Promoter indel, Promoter indel	PfNF54_010011600, PfNF54_010011700
VBRF01000017.1	950325	56.32	Promoter indel, Promoter indel	PfNF54_090028500, PfNF54_090028400
VBRF01000016.1	1251259	56.32	Promoter indel, Promoter indel	PfNF54_080034100, PfNF54_080034200
VBRF01000019.1	39359	56.29	Promoter indel, Promoter indel, Promoter indel	PfNF54_100012300, PfNF54_100012100, PfNF54_100012200
VBRF01000010.1	420507	56.22	Promoter indel	PfNF54_050014500
VBRF01000022.1	1026083	56.19	Promoter indel, Promoter indel, Promoter indel, Promoter indel	PfNF54_110032900, PfNF54_110033100, PfNF54_110033000, PfNF54_110032800
VBRF01000019.1	66241	56.19	Promoter indel	PfNF54_100013000
VBRF01000015.1	428351	56.19	Promoter indel, Promoter indel, Promoter indel	PfNF54_070016300, PfNF54_070016200, PfNF54_070016100
VBRF01000012.1	73264	56.19	Promoter indel, Promoter indel, Promoter indel	PfNF54_060008000, PfNF54_060007800, PfNF54_060007900
VBRF01000015.1	77962	56.19	Promoter indel, Promoter indel	PfNF54_070008700, PfNF54_070008600
VBRF01000006.1	846235	56.19	Promoter indel, Promoter indel, Promoter indel	PfNF54_020025200, PfNF54_020025300.1, PfNF54_020025100.1
VBRF01000006.1	537203	56.19	Promoter indel, Promoter indel, Promoter indel, Promoter indel, Promoter indel, Promoter indel	PfNF54_020017900, PfNF54_020018000, PfNF54_020017600, PfNF54_020017800, PfNF54_020017700, PfNF54_020017500
VBRF01000027.1	363622	56.19	Promoter indel, Promoter indel	PfNF54_140013500, PfNF54_140013400
VBRF01000025.1	1662207	56.19	Promoter indel, Promoter indel, Promoter indel	PfNF54_130046900, PfNF54_130047000, PfNF54_130046800
VBRF01000025.1	696819	56.19	Promoter indel, Promoter indel, Promoter indel	PfNF54_130022000, PfNF54_130022200, PfNF54_130022100
VBRF01000016.1	849833	56.12	Promoter indel, Promoter indel	PfNF54_080023900, PfNF54_080023800
VBRF01000009.1	693852	56.12	Promoter indel, Promoter indel, Promoter indel	PfNF54_040021300, PfNF54_040021500, PfNF54_040021400
VBRF01000016.1	859711	56.12	Promoter indel, Promoter indel, Promoter indel	PfNF54_080024100, PfNF54_080024200, PfNF54_080024000
VBRF01000009.1	701023	56.12	Promoter indel, Promoter indel	PfNF54_040021700, PfNF54_040021600
VBRF01000025.1	1959926	56.12	Promoter, Promoter	PfNF54_130053500, PfNF54_130053400
VBRF01000025.1	1959918	56.12	Promoter, Promoter	PfNF54_130053500, PfNF54_130053400
VBRF01000024.1	1277207	56.12	Intron	PfNF54_120035700
VBRF01000016.1	596516	56.12	Promoter indel, Promoter indel	PfNF54_080017200, PfNF54_080017100
VBRF01000025.1	1283480	56.12	Promoter indel, Promoter indel, Promoter indel	PfNF54_130035700, PfNF54_130035800, PfNF54_130035600
VBRF01000025.1	1283475	56.12	Promoter indel, Promoter indel, Promoter indel	PfNF54_130035700, PfNF54_130035800, PfNF54_130035600
VBRF01000024.1	1411928	56.12	Promoter indel, Promoter indel, Promoter indel	PfNF54_120038400, PfNF54_120038500, PfNF54_120038300
VBRF01000017.1	1398869	56.12	Promoter	PfNF54_090040800
VBRF01000016.1	596526	56.12	Promoter, Promoter	PfNF54_080017200, PfNF54_080017100
VBRF01000024.1	1462392	56.12	Promoter indel, Promoter indel, Promoter indel	PfNF54_120039500, PfNF54_120039600, PfNF54_120039400
VBRF01000025.1	1129893	56.12	Promoter indel, Promoter indel, Promoter indel	PfNF54_130032200, PfNF54_130032300, PfNF54_130032100
VBRF01000016.1	760207	56.12	Promoter indel, Promoter indel, Promoter indel	PfNF54_080021600, PfNF54_080021800, PfNF54_080021700
VBRF01000009.1	1042337	56.12	Promoter indel, Promoter indel, Promoter indel, Promoter indel	PfNF54_040028300, PfNF54_040028100, PfNF54_040028200, PfNF54_040028000
VBRF01000025.1	1068310	56.12	Intron	PfNF54_130031000
VBRF01000025.1	2722211	56.12	Promoter, Promoter, Promoter	PfNF54_130072800, PfNF54_130072900, PfNF54_130072700
VBRF01000017.1	1063041	56.12	Promoter indel, Promoter indel, Promoter indel	PfNF54_090031200, PfNF54_090031400, PfNF54_090031300
VBRF01000025.1	245796	56.12	Promoter indel, Promoter indel, Promoter indel	PfNF54_130010200, PfNF54_130010100, PfNF54_130010000
VBRF01000017.1	1398874	56.12	Promoter	PfNF54_090040800
VBRF01000024.1	1232043	56.12	Promoter indel	PfNF54_120034500
VBRF01000006.1	263266	56.12	Promoter indel	PfNF54_020011300
VBRF01000024.1	1271450	56.12	Promoter indel, Promoter indel, Promoter indel	PfNF54_120035700, PfNF54_120035600, PfNF54_120035500
VBRF01000027.1	3248732	56.12	Promoter indel, Promoter indel	PfNF54_140081000, PfNF54_140081100
VBRF01000022.1	308435	56.12	Promoter, Promoter, Promoter, Promoter	PfNF54_110014400, PfNF54_110014500, PfNF54_110014200, PfNF54_110014300
VBRF01000012.1	794262	56.12	Promoter indel, Promoter indel, Promoter indel, Promoter indel, Promoter indel	PfNF54_060025200, PfNF54_060024800, PfNF54_060025000, PfNF54_060025100, PfNF54_060024900
VBRF01000022.1	1461813	56.12	Promoter	PfNF54_110043100
VBRF01000022.1	1514509	56.12	Promoter, Promoter, Promoter, Promoter	PfNF54_110044100, PfNF54_110044200, PfNF54_110044000, PfNF54_110043900
VBRF01000017.1	328141	56.12	Promoter, Promoter	PfNF54_090011900, PfNF54_090011800
VBRF01000006.1	734788	56.12	Promoter indel, Promoter indel, Promoter indel, Promoter indel, Promoter indel	PfNF54_020022500, PfNF54_020022600, PfNF54_020022300, PfNF54_020022400, PfNF54_020022200
VBRF01000016.1	1122299	56.12	Promoter, Promoter, Promoter, Promoter	PfNF54_080031100, PfNF54_080031200, PfNF54_080030900, PfNF54_080031000
VBRF01000019.1	1137674	56.12	Promoter indel, Promoter indel, Promoter indel	PfNF54_100039600, PfNF54_100039400, PfNF54_100039500
VBRF01000012.1	265238	56.12	Intron	PfNF54_060012500
VBRF01000012.1	740963	56.11	Intron indel	PfNF54_060024000
VBRF01000016.1	573620	56.09	Promoter indel, Promoter indel, Promoter indel, Promoter indel	PfNF54_080016500, PfNF54_080016700, PfNF54_080016600, PfNF54_080016400
VBRF01000027.1	344559	56.09	Promoter indel	PfNF54_140013100
VBRF01000006.1	524574	56.09	Promoter indel, Promoter indel, Promoter indel	PfNF54_020017200, PfNF54_020017400, PfNF54_020017300
VBRF01000024.1	215181	56.09	Promoter indel, Promoter indel, Promoter indel, Promoter indel, Promoter indel	PfNF54_120009600, PfNF54_120009800, PfNF54_120009900, PfNF54_120009700, PfNF54_120009500
VBRF01000017.1	131012	56.09	Promoter indel, Promoter indel, Promoter indel, Promoter indel	PfNF54_090008000, PfNF54_090008300, PfNF54_090008200, PfNF54_090008100
VBRF01000012.1	913392	56.09	Promoter indel	PfNF54_060028700
VBRF01000012.1	895040	56.09	Promoter indel, Promoter indel, Promoter indel	PfNF54_060028100, PfNF54_060028300, PfNF54_060028200
VBRF01000015.1	652232	56.09	Intron indel	PfNF54_070020800
VBRF01000010.1	1303355	56.09	Intron indel	PfNF54_050036400
VBRF01000015.1	317484	56.09	Promoter indel, Promoter indel, Promoter indel	PfNF54_070013500, PfNF54_070013600, PfNF54_070013400
VBRF01000027.1	1724702	56.09	Promoter indel, Promoter indel	PfNF54_140045000, PfNF54_140044900
VBRF01000024.1	2175391	56.09	Promoter indel, Promoter indel, Promoter indel, Promoter indel	PfNF54_120057000.1, PfNF54_120056800, PfNF54_120056900, PfNF54_120056700
VBRF01000027.1	2253668	56.01	Promoter indel, Promoter indel, Promoter indel	PfNF54_140057500, PfNF54_140057400, PfNF54_140057300
VBRF01000027.1	3017118	55.99	Promoter indel, Promoter indel, Promoter indel	PfNF54_140076500, PfNF54_140076400, PfNF54_140076300
VBRF01000010.1	1027769	55.99	Promoter, Promoter	PfNF54_050029400, PfNF54_050029300
VBRF01000025.1	1951078	55.99	Promoter indel, Promoter indel, Promoter indel	PfNF54_130053200, PfNF54_130053300, PfNF54_130053100
VBRF01000022.1	335816	55.99	Promoter indel	PfNF54_110015000
VBRF01000027.1	366578	55.99	Promoter, Promoter, Promoter	PfNF54_140013500, PfNF54_140013600, PfNF54_140013400
VBRF01000027.1	3103599	55.99	Promoter indel, Promoter indel	PfNF54_140078000, PfNF54_140077900
VBRF01000025.1	416067	55.99	Promoter indel, Promoter indel, Promoter indel	PfNF54_130014300, PfNF54_130014200, PfNF54_130014100
VBRF01000006.1	321582	55.96	Intron indel	PfNF54_020012700
VBRF01000022.1	890859	55.95	Intron indel	PfNF54_110029100
VBRF01000027.1	2144542	55.95	Intron indel	PfNF54_140054900
VBRF01000025.1	2782744	55.95	Promoter indel, Promoter indel, Promoter indel, Promoter indel, Promoter indel	PfNF54_130074100, PfNF54_130074400:tRNA, PfNF54_130074500:tRNA, PfNF54_130074300:tRNA, PfNF54_130074200
VBRF01000027.1	2272586	55.95	Promoter indel, Promoter indel	PfNF54_140058000, PfNF54_140057900
VBRF01000017.1	113768	55.95	Promoter indel, Promoter indel, Promoter indel	PfNF54_090007700, PfNF54_090007900, PfNF54_090007800
VBRF01000022.1	448735	55.95	Promoter indel, Promoter indel, Promoter indel	PfNF54_110018200, PfNF54_110018400, PfNF54_110018300
VBRF01000017.1	1124648	55.95	Intron	PfNF54_090032700
VBRF01000025.1	1533839	55.95	Promoter, Promoter, Promoter	PfNF54_130042800, PfNF54_130042700, PfNF54_130042600
VBRF01000003.1	300779	55.95	Promoter, Promoter, Promoter, Promoter	PfNF54_010014300, PfNF54_010014100, PfNF54_010014200, PfNF54_010014000
VBRF01000016.1	865792	55.95	Promoter indel, Promoter indel, Promoter indel	PfNF54_080024400, PfNF54_080024300, PfNF54_080024200
VBRF01000025.1	2673348	55.95	Promoter indel, Promoter indel, Promoter indel	PfNF54_130071100, PfNF54_130071300, PfNF54_130071200
VBRF01000012.1	459295	55.95	Promoter indel, Promoter indel, Promoter indel	PfNF54_060016900, PfNF54_060017000, PfNF54_060016800
VBRF01000022.1	1005909	55.95	Intron indel	PfNF54_110032300
VBRF01000027.1	1919863	55.95	Promoter indel, Promoter indel	PfNF54_140049300, PfNF54_140049400
VBRF01000012.1	398884	55.95	Promoter indel, Promoter indel, Promoter indel, Promoter indel	PfNF54_060015600, PfNF54_060015400, PfNF54_060015500, PfNF54_060015300
VBRF01000017.1	1330584	55.95	Promoter indel, Promoter indel, Promoter indel	PfNF54_090039000, PfNF54_090038900, PfNF54_090038800
VBRF01000015.1	1165409	55.95	Promoter, Promoter, Promoter	PfNF54_070032900, PfNF54_070033000, PfNF54_070032800
VBRF01000010.1	364629	55.95	Promoter indel, Promoter indel	PfNF54_050013400, PfNF54_050013300
VBRF01000027.1	1988660	55.95	Promoter indel, Promoter indel, Promoter indel, Promoter indel, Promoter indel	PfNF54_140051400, PfNF54_140051500, PfNF54_140051100, PfNF54_140051300, PfNF54_140051200
VBRF01000024.1	1431784	55.95	.	.
VBRF01000016.1	321801	55.95	Promoter, Promoter, Promoter, Promoter	PfNF54_080011300, PfNF54_080011400, PfNF54_080011200, PfNF54_080011100
VBRF01000016.1	132797	55.95	Promoter indel, Promoter indel, Promoter indel	PfNF54_080007000, PfNF54_080007200, PfNF54_080007100
VBRF01000022.1	163303	55.89	Promoter indel, Promoter indel	PfNF54_110010900, PfNF54_110011000
VBRF01000015.1	655801	55.89	Promoter indel, Promoter indel	PfNF54_070021000, PfNF54_070020900
VBRF01000025.1	2632797	55.86	Promoter indel, Promoter indel	PfNF54_130070300, PfNF54_130070200
VBRF01000006.1	835206	55.83	Promoter, Promoter, Promoter	PfNF54_020025000, PfNF54_020024900, PfNF54_020024800
VBRF01000012.1	514191	55.82	Promoter indel, Promoter indel	PfNF54_060018700, PfNF54_060018600.1
VBRF01000006.1	228372	55.82	Promoter indel, Promoter indel, Promoter indel, Promoter indel	PfNF54_020010700, PfNF54_020010400, PfNF54_020010600, PfNF54_020010500
VBRF01000025.1	622857	55.81	Intron indel	PfNF54_130019800
VBRF01000009.1	620116	55.79	Promoter indel, Promoter indel, Promoter indel, Promoter indel	PfNF54_040019200, PfNF54_040019400, PfNF54_040019500, PfNF54_040019300
VBRF01000015.1	765489	55.79	Promoter indel, Promoter indel, Promoter indel, Promoter indel, Promoter indel, Promoter indel	PfNF54_070023200, PfNF54_070023400, PfNF54_070023300, PfNF54_070023000, PfNF54_070023100, PfNF54_070022900
VBRF01000003.1	30838	55.79	Promoter indel, Promoter indel, Promoter indel	PfNF54_010007500, PfNF54_010007600.1, PfNF54_010007400.1
VBRF01000024.1	236484	55.79	Promoter indel	PfNF54_120010400
VBRF01000024.1	1456842	55.78	Promoter indel, Promoter indel	PfNF54_120039300, PfNF54_120039200
VBRF01000024.1	1107108	55.78	Exon indel	PfNF54_120032000
VBRF01000025.1	1623086	55.77	Intron	PfNF54_130045500
VBRF01000016.1	165121	55.76	Promoter indel	PfNF54_080007900
VBRF01000025.1	791855	55.76	Synonymous	PfNF54_130024500
VBRF01000009.1	215658	55.76	Promoter indel, Promoter indel	PfNF54_040009600, PfNF54_040009500
VBRF01000016.1	531522	55.73	Exon indel	PfNF54_080015500
VBRF01000019.1	257312	55.69	Promoter indel, Promoter indel	PfNF54_100018100, PfNF54_100018200
VBRF01000009.1	325880	55.65	Promoter indel, Promoter indel, Promoter indel	PfNF54_040011900, PfNF54_040011800, PfNF54_040011700
VBRF01000022.1	282973	55.65	Promoter indel, Promoter indel, Promoter indel	PfNF54_110013700, PfNF54_110013500, PfNF54_110013600
VBRF01000022.1	1146555	55.65	Promoter indel, Promoter indel	PfNF54_110036100, PfNF54_110036000
VBRF01000025.1	2231892	55.65	Promoter indel, Promoter indel, Promoter indel	PfNF54_130060900, PfNF54_130061000, PfNF54_130060800
VBRF01000025.1	1474141	55.62	Promoter indel, Promoter indel, Promoter indel, Promoter indel	PfNF54_130041100, PfNF54_130041200, PfNF54_130040900, PfNF54_130041000
VBRF01000019.1	715928	55.59	Promoter indel, Promoter indel	PfNF54_100027800, PfNF54_100027900
VBRF01000022.1	1641524	55.59	Promoter indel, Promoter indel	PfNF54_110047100, PfNF54_110047000
VBRF01000024.1	662939	55.59	Promoter indel, Promoter indel, Promoter indel, Promoter indel	PfNF54_120021500, PfNF54_120021600:tRNA, PfNF54_120021300, PfNF54_120021400
VBRF01000027.1	1327467	55.59	Intron indel	PfNF54_140036200
VBRF01000025.1	1413804	55.59	Promoter indel, Promoter indel, Promoter indel, Promoter indel	PfNF54_130040000, PfNF54_130039800, PfNF54_130039900, PfNF54_130039700
VBRF01000006.1	233206	55.52	Intron indel	PfNF54_020010800
VBRF01000027.1	922839	55.52	Promoter indel, Promoter indel	PfNF54_140026300, PfNF54_140026200
VBRF01000007.1	806489	55.52	Promoter indel, Promoter indel, Promoter indel	PfNF54_030024400, PfNF54_030024200, PfNF54_030024300
VBRF01000022.1	141347	55.52	Promoter indel, Promoter indel	PfNF54_110010400, PfNF54_110010300
VBRF01000016.1	794923	55.52	Promoter, Promoter	PfNF54_080022600, PfNF54_080022500
VBRF01000024.1	1334979	55.52	Intron	PfNF54_120036800
VBRF01000007.1	543265	55.52	Promoter, Promoter, Promoter, Promoter	PfNF54_030018300, PfNF54_030018400, PfNF54_030018100, PfNF54_030018200
VBRF01000022.1	1514514	55.52	Promoter, Promoter, Promoter, Promoter	PfNF54_110044100, PfNF54_110044200, PfNF54_110044000, PfNF54_110043900
VBRF01000016.1	1122308	55.52	Promoter, Promoter, Promoter, Promoter	PfNF54_080031100, PfNF54_080031200, PfNF54_080030900, PfNF54_080031000
VBRF01000025.1	217678	55.52	Promoter indel, Promoter indel, Promoter indel	PfNF54_130009300, PfNF54_130009100, PfNF54_130009200
VBRF01000027.1	1382836	55.52	Promoter, Promoter	PfNF54_140037400, PfNF54_140037300
VBRF01000022.1	1521266	55.52	Promoter indel, Promoter indel, Promoter indel, Promoter indel	PfNF54_110044100, PfNF54_110044300, PfNF54_110044400, PfNF54_110044200
VBRF01000019.1	299309	55.52	Promoter indel, Promoter indel	PfNF54_100018900, PfNF54_100019000
VBRF01000024.1	1411922	55.52	Promoter, Promoter, Promoter	PfNF54_120038400, PfNF54_120038500, PfNF54_120038300
VBRF01000010.1	1015962	55.52	Promoter indel, Promoter indel	PfNF54_050029200, PfNF54_050029100
VBRF01000024.1	690080	55.52	Promoter indel, Promoter indel	PfNF54_120022200, PfNF54_120022300
VBRF01000019.1	172721	55.52	Promoter indel, Promoter indel, Promoter indel, Promoter indel	PfNF54_100015500, PfNF54_100015700, PfNF54_100015600, PfNF54_100015400
VBRF01000017.1	328149	55.52	Promoter, Promoter	PfNF54_090011900, PfNF54_090011800
VBRF01000019.1	576689	55.52	Intron indel	PfNF54_100025400
VBRF01000009.1	207622	55.52	Intron	PfNF54_040009400
VBRF01000017.1	358244	55.52	Intron	PfNF54_090012800
VBRF01000016.1	794912	55.52	Promoter, Promoter	PfNF54_080022600, PfNF54_080022500
VBRF01000027.1	2449669	55.49	Intron indel	PfNF54_140062200
VBRF01000025.1	2033529	55.49	Promoter indel, Promoter indel	PfNF54_130055700, PfNF54_130055600
VBRF01000022.1	1486380	55.49	.	.
VBRF01000016.1	1197670	55.49	Intron indel	PfNF54_080033000
VBRF01000019.1	1016812	55.49	Promoter indel, Promoter indel, Promoter indel, Promoter indel, Promoter indel	PfNF54_100035900, PfNF54_100036100, PfNF54_100036000, PfNF54_100035700, PfNF54_100035800
VBRF01000017.1	822254	55.49	Promoter indel, Promoter indel	PfNF54_090025100, PfNF54_090025000
VBRF01000019.1	417477	55.49	Intron indel	PfNF54_100021600
VBRF01000017.1	491929	55.49	Promoter indel, Promoter indel, Promoter indel, Promoter indel	PfNF54_090015800, PfNF54_090016100, PfNF54_090016000, PfNF54_090015900
VBRF01000025.1	1143813	55.49	Promoter indel, Promoter indel, Promoter indel, Promoter indel	PfNF54_130032400, PfNF54_130032700, PfNF54_130032600, PfNF54_130032500
VBRF01000015.1	401335	55.49	Intron indel	PfNF54_070015200
VBRF01000027.1	1593411	55.49	Promoter indel, Promoter indel, Promoter indel	PfNF54_140042200, PfNF54_140042100:tRNA, PfNF54_140042000:tRNA
VBRF01000012.1	371977	55.49	Intron indel	PfNF54_060014800
VBRF01000025.1	423863	55.49	Promoter indel, Promoter indel	PfNF54_130014300, PfNF54_130014400.1
VBRF01000024.1	1109525	55.39	Promoter indel	PfNF54_120032100
VBRF01000022.1	624854	55.36	Intron indel	PfNF54_110023000
VBRF01000025.1	1157546	55.35	Intron indel	PfNF54_130032900
VBRF01000022.1	276226	55.35	Promoter indel, Promoter indel, Promoter indel	PfNF54_110013300, PfNF54_110013500, PfNF54_110013400
VBRF01000024.1	2071169	55.35	Promoter indel, Promoter indel, Promoter indel	PfNF54_120054300, PfNF54_120054200, PfNF54_120054100
VBRF01000024.1	2033865	55.35	Promoter indel	PfNF54_120053500
VBRF01000012.1	972255	55.35	Intron indel	PfNF54_060030000
VBRF01000017.1	356920	55.35	Promoter indel, Promoter indel, Promoter indel, Promoter indel	PfNF54_090012800, PfNF54_090012900, PfNF54_090012700, PfNF54_090012600
VBRF01000022.1	498118	55.35	Promoter indel, Promoter indel, Promoter indel	PfNF54_110019600, PfNF54_110019800, PfNF54_110019700
VBRF01000027.1	2773585	55.35	Promoter indel, Promoter indel, Promoter indel, Promoter indel	PfNF54_140070400, PfNF54_140070100, PfNF54_140070300, PfNF54_140070200
VBRF01000019.1	882898	55.31	Promoter indel, Promoter indel, Promoter indel	PfNF54_100031700, PfNF54_100031800, PfNF54_100031600
VBRF01000025.1	1877077	55.31	Promoter indel, Promoter indel, Promoter indel, Promoter indel	PfNF54_130051300, PfNF54_130051500, PfNF54_130051400, PfNF54_130051200
VBRF01000017.1	1418806	55.29	Intron indel	PfNF54_090041100
VBRF01000006.1	205118	55.29	Promoter indel, Promoter indel	PfNF54_020009700, PfNF54_020009600
VBRF01000006.1	823043	55.29	Promoter indel	PfNF54_020024700
VBRF01000019.1	172547	55.25	Promoter indel, Promoter indel, Promoter indel, Promoter indel	PfNF54_100015500, PfNF54_100015700, PfNF54_100015600, PfNF54_100015400
VBRF01000006.1	281762	55.25	Promoter indel, Promoter indel, Promoter indel	PfNF54_020011900, PfNF54_020011700, PfNF54_020011800
VBRF01000025.1	1813037	55.25	Promoter, Promoter, Promoter, Promoter	PfNF54_130049900, PfNF54_130050000, PfNF54_130049700, PfNF54_130049800
VBRF01000025.1	437559	55.25	Promoter indel, Promoter indel, Promoter indel, Promoter indel	PfNF54_130014800, PfNF54_130014900, PfNF54_130014600, PfNF54_130014700
VBRF01000025.1	2583625	55.25	Promoter indel, Promoter indel	PfNF54_130068900, PfNF54_130068800
VBRF01000017.1	1217610	55.25	Promoter indel, Promoter indel	PfNF54_090035700, PfNF54_090035800
VBRF01000015.1	678480	55.22	Intron indel	PfNF54_070021600
VBRF01000024.1	694709	55.21	Promoter indel, Promoter indel, Promoter indel	PfNF54_120022400, PfNF54_120022500, PfNF54_120022300
VBRF01000022.1	352603	55.19	Promoter indel, Promoter indel, Promoter indel, Promoter indel	PfNF54_110015400, PfNF54_110015600, PfNF54_110015700, PfNF54_110015500
VBRF01000027.1	88574	55.19	Intron indel	PfNF54_140006200
VBRF01000015.1	1182511	55.19	Promoter indel, Promoter indel, Promoter indel, Promoter indel	PfNF54_070033400, PfNF54_070033500, PfNF54_070033300, PfNF54_070033200
VBRF01000024.1	263127	55.19	Intron indel	PfNF54_120010800
VBRF01000016.1	1348946	55.19	Promoter indel, Promoter indel, Promoter indel, Promoter indel	PfNF54_080036100.1, PfNF54_080036200, PfNF54_080035900, PfNF54_080036000
VBRF01000025.1	938618	55.19	Intron indel	PfNF54_130027600
VBRF01000027.1	2347858	55.19	Promoter indel, Promoter indel	PfNF54_140059900, PfNF54_140059800
VBRF01000017.1	1309290	55.18	Promoter indel, Promoter indel, Promoter indel	PfNF54_090038100, PfNF54_090038300, PfNF54_090038200
VBRF01000022.1	1410202	55.18	Promoter, Promoter, Promoter	PfNF54_110042400, PfNF54_110042500, PfNF54_110042300
VBRF01000025.1	1361565	55.18	Promoter indel, Promoter indel	PfNF54_130038200, PfNF54_130038300
VBRF01000022.1	1030383	55.18	Promoter, Promoter, Promoter, Promoter	PfNF54_110032900, PfNF54_110033100, PfNF54_110033200, PfNF54_110033000
VBRF01000025.1	970063	55.18	Promoter indel, Promoter indel, Promoter indel, Promoter indel, Promoter indel	PfNF54_130028600, PfNF54_130028800, PfNF54_130028700, PfNF54_130028500, PfNF54_130028400
VBRF01000022.1	32614	55.18	Promoter indel, Promoter indel	PfNF54_110007700, PfNF54_110007600
VBRF01000012.1	658976	55.18	Promoter indel, Promoter indel	PfNF54_060022100, PfNF54_060022000
VBRF01000010.1	311176	55.18	Promoter indel, Promoter indel, Promoter indel, Promoter indel	PfNF54_050012400, PfNF54_050012200, PfNF54_050012300, PfNF54_050012100
VBRF01000022.1	508726	55.09	Promoter indel, Promoter indel, Promoter indel	PfNF54_110020000, PfNF54_110020100, PfNF54_110019900
VBRF01000024.1	72230	55.07	Promoter indel, Promoter indel	PfNF54_120006000, PfNF54_120006100
VBRF01000027.1	2383587	55.07	Intron indel	PfNF54_140060700
VBRF01000017.1	621296	55.07	Promoter indel, Promoter indel	PfNF54_090019600, PfNF54_090019500
VBRF01000027.1	2501720	55.06	Promoter indel, Promoter indel, Promoter indel, Promoter indel, Promoter indel	PfNF54_140064000, PfNF54_140064100, PfNF54_140063800, PfNF54_140063900, PfNF54_140063700
VBRF01000017.1	596717	55.05	Intron indel	PfNF54_090019100
VBRF01000019.1	309369	55.05	Promoter indel, Promoter indel, Promoter indel	PfNF54_100019100, PfNF54_100019300, PfNF54_100019200
VBRF01000012.1	708559	55.03	Promoter indel, Promoter indel, Promoter indel	PfNF54_060023100, PfNF54_060023000, PfNF54_060022900
VBRF01000009.1	506003	54.99	Promoter indel, Promoter indel, Promoter indel	PfNF54_040016700, PfNF54_040016900, PfNF54_040016800
VBRF01000017.1	82198	54.99	Promoter indel, Promoter indel, Promoter indel	PfNF54_090007100, PfNF54_090007000, PfNF54_090006900
VBRF01000025.1	169637	54.96	Promoter indel	PfNF54_130008700
VBRF01000007.1	100743	54.95	Promoter indel, Promoter indel	PfNF54_030007100, PfNF54_030007000
VBRF01000012.1	809745	54.94	Promoter indel, Promoter indel, Promoter indel, Promoter indel, Promoter indel, Promoter indel	PfNF54_060025700, PfNF54_060026000, PfNF54_060025900:tRNA, PfNF54_060025800:tRNA, PfNF54_060025500, PfNF54_060025600
VBRF01000003.1	32072	54.93	Intron indel	PfNF54_010007500
VBRF01000027.1	1010107	54.92	Promoter indel, Promoter indel	PfNF54_140028700.1, PfNF54_140028600
VBRF01000025.1	2009540	54.91	Promoter indel, Promoter indel, Promoter indel, Promoter indel, Promoter indel	PfNF54_130054900, PfNF54_130055100, PfNF54_130055000, PfNF54_130054800, PfNF54_130054700
VBRF01000007.1	531956	54.91	Intron indel	PfNF54_030017700
VBRF01000025.1	1129906	54.91	Promoter indel, Promoter indel, Promoter indel	PfNF54_130032200, PfNF54_130032300, PfNF54_130032100
VBRF01000022.1	747330	54.91	Promoter indel, Promoter indel	PfNF54_110026100, PfNF54_110026200
VBRF01000006.1	734772	54.91	Promoter indel, Promoter indel, Promoter indel, Promoter indel, Promoter indel	PfNF54_020022500, PfNF54_020022600, PfNF54_020022300, PfNF54_020022400, PfNF54_020022200
VBRF01000019.1	1076479	54.9	Promoter indel, Promoter indel	PfNF54_100037500, PfNF54_100037600
VBRF01000010.1	962063	54.89	Promoter indel, Promoter indel, Promoter indel	PfNF54_050027700, PfNF54_050027800, PfNF54_050027600
VBRF01000017.1	1012850	54.89	Promoter indel, Promoter indel, Promoter indel, Promoter indel	PfNF54_090030000, PfNF54_090030200, PfNF54_090030100, PfNF54_090029900
VBRF01000019.1	758156	54.89	Promoter indel	PfNF54_100028900
VBRF01000012.1	1158451	54.89	Promoter indel, Promoter indel	PfNF54_060034300, PfNF54_060034400
VBRF01000024.1	589743	54.89	Promoter indel, Promoter indel, Promoter indel	PfNF54_120018500, PfNF54_120018600, PfNF54_120018400
VBRF01000019.1	985029	54.89	Intron indel	PfNF54_100034800
VBRF01000025.1	1637267	54.86	Promoter indel, Promoter indel, Promoter indel, Promoter indel, Promoter indel	PfNF54_130046100, PfNF54_130046200, PfNF54_130045800:tRNA, PfNF54_130046000, PfNF54_130045900:snRNA
VBRF01000017.1	1150988	54.86	Promoter indel, Promoter indel, Promoter indel, Promoter indel	PfNF54_090033900, PfNF54_090033600, PfNF54_090033800, PfNF54_090033700
VBRF01000022.1	531709	54.86	Promoter, Promoter, Promoter, Promoter	PfNF54_110020700, PfNF54_110020500, PfNF54_110020600, PfNF54_110020400
VBRF01000017.1	352825	54.86	Promoter, Promoter	PfNF54_090012700, PfNF54_090012600
VBRF01000016.1	906928	54.86	Promoter, Promoter, Promoter, Promoter	PfNF54_080025100, PfNF54_080025400, PfNF54_080025300, PfNF54_080025200
VBRF01000025.1	1317206	54.86	Promoter indel, Promoter indel	PfNF54_130036800, PfNF54_130036700
VBRF01000006.1	399505	54.86	Promoter, Promoter	PfNF54_020014500, PfNF54_020014400
VBRF01000027.1	357347	54.86	Promoter	PfNF54_140013300
VBRF01000016.1	502147	54.85	Exon indel	PfNF54_080015000
VBRF01000024.1	794908	54.81	Promoter indel, Promoter indel, Promoter indel, Promoter indel, Promoter indel, Promoter indel, Promoter indel, Promoter indel	PfNF54_120024500, PfNF54_120024700, PfNF54_120024600, PfNF54_120024400, PfNF54_120024500, PfNF54_120024700, PfNF54_120024600, PfNF54_120024400
VBRF01000024.1	837672	54.8	Exon indel	PfNF54_120025600
VBRF01000027.1	1965680	54.79	Intron indel	PfNF54_140050400
VBRF01000019.1	603180	54.78	Promoter indel	PfNF54_100026000
VBRF01000025.1	437065	54.76	Promoter indel, Promoter indel, Promoter indel, Promoter indel	PfNF54_130014800, PfNF54_130014900, PfNF54_130014600, PfNF54_130014700
VBRF01000025.1	406758	54.75	Intron indel	PfNF54_130014000
VBRF01000019.1	586404	54.75	Intron indel	PfNF54_100025800
VBRF01000027.1	341126	54.75	Promoter indel, Promoter indel	PfNF54_140013100, PfNF54_140013000
VBRF01000006.1	557255	54.72	Promoter indel, Promoter indel, Promoter indel	PfNF54_020018300, PfNF54_020018400, PfNF54_020018200
VBRF01000010.1	312799	54.67	Promoter indel, Promoter indel, Promoter indel, Promoter indel, Promoter indel, Promoter indel	PfNF54_050012400, PfNF54_050012200, PfNF54_050012300, PfNF54_050012400, PfNF54_050012200, PfNF54_050012300
VBRF01000025.1	955280	54.67	Exon indel	PfNF54_130027900
VBRF01000012.1	110524	54.65	Intron indel	PfNF54_060008700
VBRF01000024.1	657680	54.65	Promoter indel, Promoter indel, Promoter indel	PfNF54_120021300, PfNF54_120021400, PfNF54_120021200
VBRF01000006.1	491909	54.65	Promoter indel, Promoter indel	PfNF54_020016800, PfNF54_020016900
VBRF01000027.1	221475	54.64	Intron indel	PfNF54_140010100
VBRF01000016.1	873717	54.64	Intron indel	PfNF54_080024500
VBRF01000025.1	982145	54.58	Promoter indel, Promoter indel	PfNF54_130029100, PfNF54_130029000
VBRF01000010.1	406371	54.58	Promoter indel	PfNF54_050014300
VBRF01000010.1	445571	54.56	Non-coding RNA indel	PfNF54_050015100.1
VBRF01000027.1	3290918	54.53	Promoter indel	PfNF54_140081900
VBRF01000006.1	298043	54.51	Promoter indel, Promoter indel, Promoter indel	PfNF54_020012200, PfNF54_020012300, PfNF54_020012100
VBRF01000009.1	824961	54.51	Promoter indel	PfNF54_040024000
VBRF01000024.1	644726	54.48	Promoter indel, Promoter indel, Promoter indel, Promoter indel, Promoter indel	PfNF54_120020700, PfNF54_120020900, PfNF54_120021000, PfNF54_120020800, PfNF54_120020600
VBRF01000017.1	738475	54.48	Promoter indel, Promoter indel, Promoter indel	PfNF54_090023000, PfNF54_090023100, PfNF54_090022900
VBRF01000009.1	172887	54.48	Promoter indel, Promoter indel, Promoter indel, Promoter indel, Promoter indel, Promoter indel	PfNF54_040008300, PfNF54_040008800, PfNF54_040008600, PfNF54_040008700:tRNA, PfNF54_040008500, PfNF54_040008400
VBRF01000022.1	145636	54.48	Promoter indel, Promoter indel	PfNF54_110010500, PfNF54_110010400
VBRF01000024.1	1956361	54.39	Promoter, Promoter, Promoter, Promoter, Promoter	PfNF54_120051100, PfNF54_120051200, PfNF54_120050900, PfNF54_120051000, PfNF54_120050800
VBRF01000015.1	245412	54.37	Promoter indel, Promoter indel	PfNF54_070011500, PfNF54_070011400
VBRF01000022.1	286040	54.37	Promoter, Promoter, Promoter	PfNF54_110013700, PfNF54_110013800, PfNF54_110013600
VBRF01000027.1	1529131	54.37	Promoter indel, Promoter indel, Promoter indel	PfNF54_140040100, PfNF54_140040300, PfNF54_140040200
VBRF01000025.1	1155144	54.37	Promoter indel, Promoter indel	PfNF54_130032900, PfNF54_130032800
VBRF01000022.1	235013	54.37	Intron	PfNF54_110012600
VBRF01000025.1	944924	54.37	.	.
VBRF01000009.1	705805	54.37	Promoter, Promoter, Promoter	PfNF54_040021700, PfNF54_040021900, PfNF54_040021800
VBRF01000025.1	1095487	54.37	Promoter, Promoter, Promoter	PfNF54_130031600, PfNF54_130031800, PfNF54_130031700
VBRF01000027.1	1341208	54.37	Promoter indel, Promoter indel, Promoter indel, Promoter indel, Promoter indel	PfNF54_140036800, PfNF54_140036900, PfNF54_140036500, PfNF54_140036700, PfNF54_140036600
VBRF01000025.1	1067887	54.37	Promoter, Promoter, Promoter, Promoter	PfNF54_130031100, PfNF54_130031200, PfNF54_130031000, PfNF54_130030900.1
VBRF01000010.1	79254	54.37	Promoter indel, Promoter indel, Promoter indel	PfNF54_050006700, PfNF54_050006600, PfNF54_050006500
VBRF01000022.1	348190	54.37	Promoter indel, Promoter indel, Promoter indel, Promoter indel	PfNF54_110015400, PfNF54_110015600, PfNF54_110015500, PfNF54_110015300
VBRF01000027.1	1662794	54.37	Promoter, Promoter, Promoter, Promoter	PfNF54_140043400, PfNF54_140043700, PfNF54_140043600, PfNF54_140043500
VBRF01000010.1	281421	54.37	Promoter, Promoter, Promoter	PfNF54_050011400, PfNF54_050011500, PfNF54_050011300
VBRF01000027.1	1677815	54.37	Promoter, Promoter	PfNF54_140043900, PfNF54_140043800
VBRF01000027.1	1718525	54.37	Promoter, Promoter, Promoter	PfNF54_140044700, PfNF54_140044800, PfNF54_140044600
VBRF01000025.1	257347	54.37	Promoter indel, Promoter indel	PfNF54_130010400, PfNF54_130010300
VBRF01000025.1	88739	54.37	Promoter indel	PfNF54_130006600
VBRF01000006.1	404431	54.37	Promoter indel, Promoter indel	PfNF54_020014500, PfNF54_020014600
VBRF01000006.1	312717	54.37	Promoter indel, Promoter indel	PfNF54_020012600, PfNF54_020012500
VBRF01000024.1	1995701	54.37	Promoter, Promoter	PfNF54_120052500, PfNF54_120052400
VBRF01000022.1	870867	54.37	Promoter indel, Promoter indel	PfNF54_110028400, PfNF54_110028500
VBRF01000016.1	1003281	54.37	Promoter, Promoter, Promoter	PfNF54_080028100, PfNF54_080028300, PfNF54_080028200
VBRF01000010.1	880708	54.37	Intron indel	PfNF54_050026200
VBRF01000006.1	234380	54.37	Promoter indel, Promoter indel, Promoter indel	PfNF54_020010700, PfNF54_020010900, PfNF54_020010800
VBRF01000019.1	141310	54.37	Promoter, Promoter, Promoter, Promoter	PfNF54_100014700, PfNF54_100014800, PfNF54_100014600, PfNF54_100014500
VBRF01000009.1	320652	54.37	Promoter, Promoter, Promoter, Promoter	PfNF54_040011600, PfNF54_040011800, PfNF54_040011700, PfNF54_040011500
VBRF01000015.1	1075731	54.37	Promoter indel, Promoter indel, Promoter indel, Promoter indel	PfNF54_070030800, PfNF54_070030900, PfNF54_070030600, PfNF54_070030700
VBRF01000009.1	234173	54.37	Promoter indel, Promoter indel, Promoter indel	PfNF54_040010000, PfNF54_040009800, PfNF54_040009900
VBRF01000015.1	1160834	54.37	Intron	PfNF54_070032800
VBRF01000015.1	1244042	54.37	Promoter indel, Promoter indel, Promoter indel	PfNF54_070034600:tRNA, PfNF54_070034400, PfNF54_070034500:tRNA
VBRF01000019.1	602396	54.37	Promoter	PfNF54_100026000
VBRF01000019.1	45720	54.37	Intron indel	PfNF54_100012400
VBRF01000027.1	314827	54.37	Promoter, Promoter, Promoter	PfNF54_140012300, PfNF54_140012500, PfNF54_140012400
VBRF01000025.1	2621431	54.37	Promoter, Promoter, Promoter, Promoter	PfNF54_130069700, PfNF54_130070000, PfNF54_130069900, PfNF54_130069800
VBRF01000016.1	265882	54.37	Intron	PfNF54_080009900
VBRF01000015.1	991829	54.37	Promoter indel, Promoter indel	PfNF54_070029300, PfNF54_070029200
VBRF01000019.1	144203	54.37	Promoter, Promoter, Promoter	PfNF54_100014700, PfNF54_100014800, PfNF54_100014600
VBRF01000007.1	640146	54.37	Promoter indel, Promoter indel, Promoter indel, Promoter indel	PfNF54_030020600, PfNF54_030020800, PfNF54_030020900, PfNF54_030020700
VBRF01000019.1	358546	54.37	Intron	PfNF54_100020000
VBRF01000007.1	549254	54.37	Promoter, Promoter, Promoter	PfNF54_030018300, PfNF54_030018500, PfNF54_030018400
VBRF01000027.1	155600	54.37	Promoter indel, Promoter indel	PfNF54_140008000, PfNF54_140007900
VBRF01000027.1	171115	54.37	Promoter, Promoter, Promoter	PfNF54_140008300, PfNF54_140008400, PfNF54_140008200
VBRF01000019.1	175967	54.37	Promoter, Promoter, Promoter, Promoter	PfNF54_100015500, PfNF54_100015800, PfNF54_100015700, PfNF54_100015600
VBRF01000019.1	180627	54.37	Promoter indel, Promoter indel, Promoter indel, Promoter indel, Promoter indel, Promoter indel	PfNF54_100016000, PfNF54_100016100, PfNF54_100015800, PfNF54_100015900, PfNF54_100015700, PfNF54_100015600
VBRF01000007.1	536970	54.37	Promoter, Promoter, Promoter, Promoter	PfNF54_030017900, PfNF54_030018100, PfNF54_030018000, PfNF54_030017800
VBRF01000027.1	857205	54.37	Promoter indel, Promoter indel	PfNF54_140024500, PfNF54_140024400
VBRF01000015.1	738018	54.37	Promoter indel	PfNF54_070022400
VBRF01000025.1	709235	54.37	Promoter indel, Promoter indel, Promoter indel	PfNF54_130022500, PfNF54_130022300, PfNF54_130022400
VBRF01000027.1	945438	54.37	Promoter indel, Promoter indel, Promoter indel	PfNF54_140027300.1, PfNF54_140027200, PfNF54_140027100
VBRF01000019.1	1099647	54.37	Intron indel	PfNF54_100038100
VBRF01000025.1	1576592	54.37	Promoter, Promoter, Promoter, Promoter	PfNF54_130043900:tRNA, PfNF54_130044000:tRNA, PfNF54_130043800, PfNF54_130043700
VBRF01000027.1	904871	54.37	Promoter indel, Promoter indel	PfNF54_140025700, PfNF54_140025600
VBRF01000016.1	627544	54.37	Promoter, Promoter	PfNF54_080018000, PfNF54_080018100
VBRF01000007.1	179649	54.37	Promoter indel, Promoter indel	PfNF54_030008600, PfNF54_030008500
VBRF01000019.1	1084783	54.37	Promoter, Promoter, Promoter	PfNF54_100037800, PfNF54_100037900, PfNF54_100037700
VBRF01000016.1	735402	54.37	Promoter indel, Promoter indel, Promoter indel	PfNF54_080021300, PfNF54_080021200, PfNF54_080021100
VBRF01000007.1	188739	54.37	Promoter, Promoter, Promoter	PfNF54_030008800, PfNF54_030008900, PfNF54_030008700
VBRF01000018.1	83279	54.37	Promoter	PfNF54_100006700
VBRF01000025.1	1618589	54.37	Promoter indel, Promoter indel	PfNF54_130045300, PfNF54_130045400
VBRF01000025.1	1627427	54.37	Promoter indel, Promoter indel, Promoter indel	PfNF54_130045500, PfNF54_130045700, PfNF54_130045600
VBRF01000027.1	728071	54.37	Promoter, Promoter, Promoter, Promoter	PfNF54_140021800, PfNF54_140021900, PfNF54_140021700, PfNF54_140021600
VBRF01000019.1	1008855	54.37	Promoter, Promoter, Promoter, Promoter, Promoter, Promoter	PfNF54_100035400, PfNF54_100035700, PfNF54_100035600, PfNF54_100035500, PfNF54_100035200, PfNF54_100035300
VBRF01000007.1	223245	54.37	Intron	PfNF54_030009800
VBRF01000019.1	990308	54.37	Promoter, Promoter	PfNF54_100034900, PfNF54_100035000
VBRF01000025.1	1953242	54.37	Promoter indel, Promoter indel, Promoter indel	PfNF54_130053200, PfNF54_130053300, PfNF54_130053100
VBRF01000017.1	99483	54.37	Intron	PfNF54_090007500
VBRF01000010.1	1008734	54.37	Promoter indel, Promoter indel, Promoter indel	PfNF54_050028900, PfNF54_050029100, PfNF54_050029000
VBRF01000027.1	3033918	54.37	Promoter indel	PfNF54_140076900
VBRF01000022.1	1604682	54.37	Promoter, Promoter, Promoter	PfNF54_110046200, PfNF54_110046100, PfNF54_110046000
VBRF01000024.1	164770	54.37	Promoter indel, Promoter indel, Promoter indel	PfNF54_120008100, PfNF54_120008200, PfNF54_120008000
VBRF01000024.1	272102	54.37	Promoter, Promoter, Promoter	PfNF54_120010900, PfNF54_120011100, PfNF54_120011000
VBRF01000003.1	220789	54.37	Promoter indel, Promoter indel, Promoter indel, Promoter indel	PfNF54_010012200, PfNF54_010012000, PfNF54_010012100, PfNF54_010011900
VBRF01000024.1	361562	54.37	Promoter indel, Promoter indel, Promoter indel, Promoter indel	PfNF54_120013000, PfNF54_120013100, PfNF54_120012800, PfNF54_120012900
VBRF01000017.1	446493	54.37	Promoter indel, Promoter indel, Promoter indel	PfNF54_090015200, PfNF54_090015100, PfNF54_090015000
VBRF01000024.1	1526708	54.37	Promoter, Promoter, Promoter	PfNF54_120041000, PfNF54_120040800, PfNF54_120040900
VBRF01000003.1	290494	54.37	Promoter indel, Promoter indel	PfNF54_010013900, PfNF54_010013800
VBRF01000027.1	2822060	54.37	Promoter	PfNF54_140071600
VBRF01000012.1	139452	54.37	Promoter indel, Promoter indel	PfNF54_060009300, PfNF54_060009400
VBRF01000016.1	1261889	54.37	Promoter, Promoter, Promoter	PfNF54_080034400, PfNF54_080034500.1, PfNF54_080034300
VBRF01000017.1	564031	54.37	Promoter indel, Promoter indel, Promoter indel, Promoter indel	PfNF54_090017900, PfNF54_090018100, PfNF54_090018000, PfNF54_090017800
VBRF01000012.1	807830	54.37	Promoter, Promoter, Promoter, Promoter, Promoter, Promoter	PfNF54_060025700, PfNF54_060025900:tRNA, PfNF54_060025800:tRNA, PfNF54_060025500, PfNF54_060025600, PfNF54_060025400
VBRF01000017.1	635406	54.37	Promoter, Promoter, Promoter	PfNF54_090020000, PfNF54_090020100, PfNF54_090019900
VBRF01000003.1	414883	54.37	Promoter indel, Promoter indel, Promoter indel	PfNF54_010017500, PfNF54_010017600, PfNF54_010017400
VBRF01000022.1	1669445	54.37	Intron indel	PfNF54_110047900
VBRF01000022.1	998500	54.37	Intron indel	PfNF54_110032200
VBRF01000012.1	473506	54.37	Promoter, Promoter, Promoter, Promoter, Promoter, Promoter	PfNF54_060017500, PfNF54_060017600, PfNF54_060017100, PfNF54_060017300, PfNF54_060017400, PfNF54_060017200
VBRF01000010.1	981537	54.37	Promoter indel, Promoter indel	PfNF54_050028200, PfNF54_050028100
VBRF01000017.1	225578	54.37	Promoter	PfNF54_090010000
VBRF01000012.1	553857	54.37	Promoter, Promoter, Promoter	PfNF54_060019400, PfNF54_060019500, PfNF54_060019300
VBRF01000027.1	2292949	54.37	Intron indel	PfNF54_140058700
VBRF01000022.1	1696145	54.37	Promoter indel, Promoter indel, Promoter indel	PfNF54_110048700, PfNF54_110048900, PfNF54_110048800
VBRF01000003.1	80905	54.37	Promoter, Promoter	PfNF54_010008700.1, PfNF54_010008600
VBRF01000022.1	1683876	54.37	Promoter, Promoter, Promoter, Promoter	PfNF54_110048300, PfNF54_110048500, PfNF54_110048600, PfNF54_110048400
VBRF01000022.1	128770	54.37	Promoter indel	PfNF54_110010100
VBRF01000016.1	1253533	54.37	Intron indel	PfNF54_080034200
VBRF01000022.1	456419	54.37	Intron indel	PfNF54_110018600
VBRF01000027.1	1567941	54.36	Promoter indel, Promoter indel	PfNF54_140041300, PfNF54_140041400
VBRF01000012.1	468929	54.36	Exon indel	PfNF54_060017100
VBRF01000023.1	71755	54.29	Promoter indel, Promoter indel	PfNF54_110052800.1, PfNF54_110052900
VBRF01000017.1	1334879	54.29	Intron indel	PfNF54_090039000
VBRF01000009.1	997946	54.29	Promoter indel, Promoter indel, Promoter indel, Promoter indel, Promoter indel	PfNF54_040027500, PfNF54_040027100, PfNF54_040027300, PfNF54_040027400, PfNF54_040027200
VBRF01000009.1	1025524	54.27	Promoter indel, Promoter indel, Promoter indel	PfNF54_040027900, PfNF54_040027700, PfNF54_040027800
VBRF01000009.1	701029	54.25	Promoter indel, Promoter indel	PfNF54_040021700, PfNF54_040021600
VBRF01000024.1	346579	54.24	Promoter indel, Promoter indel, Promoter indel	PfNF54_120012400, PfNF54_120012500, PfNF54_120012300
VBRF01000027.1	1101422	54.22	Promoter indel, Promoter indel	PfNF54_140030900, PfNF54_140030800
VBRF01000012.1	232699	54.16	Promoter, Promoter	PfNF54_060011600, PfNF54_060011500
VBRF01000022.1	747344	54.16	Promoter, Promoter	PfNF54_110026100, PfNF54_110026200
VBRF01000019.1	523739	54.16	Intron indel	PfNF54_100024200
VBRF01000027.1	2682084	54.16	Promoter indel, Promoter indel, Promoter indel, Promoter indel	PfNF54_140068500, PfNF54_140068700, PfNF54_140068800, PfNF54_140068600
VBRF01000017.1	861743	54.16	Promoter indel, Promoter indel	PfNF54_090026100, PfNF54_090026200.1
VBRF01000024.1	1841204	54.16	Intron	PfNF54_120047900
VBRF01000015.1	1008062	54.15	Intron indel	PfNF54_070029600
VBRF01000025.1	680848	54.15	Promoter indel, Promoter indel, Promoter indel	PfNF54_130021700, PfNF54_130021800, PfNF54_130021600
VBRF01000025.1	587055	54.13	Promoter, Promoter	PfNF54_130019000, PfNF54_130019100
VBRF01000027.1	845887	54.09	Promoter indel, Promoter indel	PfNF54_140024200, PfNF54_140024300
VBRF01000010.1	868934	54.09	Promoter indel, Promoter indel, Promoter indel, Promoter indel	PfNF54_050025900, PfNF54_050026100, PfNF54_050026000.1, PfNF54_050025800
VBRF01000022.1	1670081	54.09	Promoter indel, Promoter indel, Promoter indel, Promoter indel	PfNF54_110048000, PfNF54_110048100, PfNF54_110047800, PfNF54_110047900
VBRF01000022.1	1309982	54.07	Exon indel	PfNF54_110039800
VBRF01000022.1	847354	54.07	Promoter indel, Promoter indel	PfNF54_110027900, PfNF54_110027800
VBRF01000018.1	204689	54.07	Promoter indel	PfNF54_100009500
VBRF01000027.1	2089001	54.07	Promoter indel, Promoter indel, Promoter indel, Promoter indel	PfNF54_140053500, PfNF54_140053700, PfNF54_140053600, PfNF54_140053400
VBRF01000019.1	175909	54.05	Exon indel	PfNF54_100015600
VBRF01000015.1	833320	54.05	Exon indel	PfNF54_070025200
VBRF01000025.1	2641830	54.05	Promoter, Promoter, Promoter, Promoter	PfNF54_130070600, PfNF54_130070700, PfNF54_130070500, PfNF54_130070400
VBRF01000018.1	27920	54.05	Promoter indel, Promoter indel, Promoter indel	PfNF54_100005300, PfNF54_100005100, PfNF54_100005200
VBRF01000024.1	1593489	54.05	Promoter indel, Promoter indel, Promoter indel, Promoter indel	PfNF54_120042700, PfNF54_120042900, PfNF54_120042800, PfNF54_120042600
VBRF01000015.1	60753	54.01	Promoter indel, Promoter indel, Promoter indel, Promoter indel	PfNF54_070008400, PfNF54_070008200, PfNF54_070008300, PfNF54_070008100
VBRF01000007.1	332824	54.01	Intron indel	PfNF54_030012700
VBRF01000015.1	687396	54.01	Intron indel	PfNF54_070021900.1
VBRF01000027.1	3333649	53.98	Promoter indel	PfNF54_140083000
VBRF01000016.1	626832	53.97	Promoter indel, Promoter indel, Promoter indel	PfNF54_080018000, PfNF54_080018100, PfNF54_080017900
VBRF01000026.1	91979	53.97	Non-coding RNA indel	PfNF54_130077400.1
VBRF01000017.1	843947	53.97	Promoter indel, Promoter indel	PfNF54_090025700, PfNF54_090025600
VBRF01000027.1	3049197	53.97	Promoter indel, Promoter indel	PfNF54_140077300, PfNF54_140077200
VBRF01000016.1	1225566	53.95	Promoter indel, Promoter indel	PfNF54_080033600, PfNF54_080033500:rRNA
VBRF01000012.1	1021612	53.91	Exon indel	PfNF54_060031500
VBRF01000010.1	1039594	53.91	Promoter indel, Promoter indel	PfNF54_050029600, PfNF54_050029500
VBRF01000017.1	1025255	53.9	Promoter indel, Promoter indel, Promoter indel, Promoter indel	PfNF54_090030600, PfNF54_090030700, PfNF54_090030500, PfNF54_090030400
VBRF01000024.1	1808381	53.89	Intron indel	PfNF54_120046700
VBRF01000016.1	216545	53.88	Non-coding RNA indel	PfNF54_080008700.1
VBRF01000024.1	558545	53.88	Promoter indel, Promoter indel, Promoter indel	PfNF54_120017500, PfNF54_120017600, PfNF54_120017400
VBRF01000017.1	609264	53.84	Promoter indel, Promoter indel	PfNF54_090019400, PfNF54_090019300
VBRF01000027.1	2650234	53.83	Promoter indel, Promoter indel, Promoter indel	PfNF54_140067900, PfNF54_140068100, PfNF54_140068000
VBRF01000017.1	612171	53.82	Promoter indel, Promoter indel	PfNF54_090019400, PfNF54_090019500
VBRF01000009.1	612388	53.82	Promoter indel, Promoter indel, Promoter indel, Promoter indel, Promoter indel	PfNF54_040019200, PfNF54_040018800, PfNF54_040019000, PfNF54_040019100, PfNF54_040018900
VBRF01000019.1	508392	53.81	Promoter indel, Promoter indel	PfNF54_100023900, PfNF54_100024000
VBRF01000024.1	1190947	53.8	Promoter, Promoter	PfNF54_120033700, PfNF54_120033800
VBRF01000017.1	411859	53.79	Intron indel	PfNF54_090014300.1
VBRF01000022.1	484713	53.77	Promoter indel, Promoter indel	PfNF54_110019300, PfNF54_110019400
VBRF01000027.1	3202708	53.77	Promoter indel, Promoter indel	PfNF54_140080100, PfNF54_140080200
VBRF01000022.1	1351254	53.77	Promoter indel, Promoter indel	PfNF54_110040800, PfNF54_110040700
VBRF01000016.1	835027	53.77	Intron indel	PfNF54_080023600
VBRF01000015.1	1067050	53.77	Promoter indel, Promoter indel	PfNF54_070030500, PfNF54_070030400
VBRF01000025.1	784694	53.77	Promoter indel, Promoter indel	PfNF54_130024400, PfNF54_130024300
VBRF01000027.1	463326	53.77	Promoter indel, Promoter indel	PfNF54_140015400, PfNF54_140015300
VBRF01000015.1	306495	53.77	Promoter indel, Promoter indel, Promoter indel, Promoter indel	PfNF54_070013200, PfNF54_070013300, PfNF54_070013000, PfNF54_070013100
VBRF01000025.1	827611	53.75	Promoter indel, Promoter indel	PfNF54_130025300, PfNF54_130025400
VBRF01000010.1	517536	53.74	Promoter indel, Promoter indel, Promoter indel, Promoter indel	PfNF54_050016400, PfNF54_050016600, PfNF54_050016500, PfNF54_050016300
VBRF01000025.1	2674102	53.74	Intron indel	PfNF54_130071300
VBRF01000007.1	679453	53.73	Promoter indel, Promoter indel, Promoter indel, Promoter indel	PfNF54_030021700, PfNF54_030021900, PfNF54_030022000, PfNF54_030021800
VBRF01000017.1	1461341	53.69	Promoter indel, Promoter indel	PfNF54_090042200, PfNF54_090042100
VBRF01000010.1	770744	53.67	Promoter indel, Promoter indel, Promoter indel, Promoter indel	PfNF54_050023200, PfNF54_050023300, PfNF54_050023100, PfNF54_050023000
VBRF01000010.1	660943	53.67	Promoter, Promoter	PfNF54_050020400, PfNF54_050020500
VBRF01000012.1	240207	53.67	Promoter, Promoter, Promoter	PfNF54_060011800, PfNF54_060011900, PfNF54_060011700
VBRF01000024.1	2008589	53.67	Promoter, Promoter, Promoter, Promoter	PfNF54_120052800, PfNF54_120052900, PfNF54_120052600, PfNF54_120052700
VBRF01000012.1	883707	53.67	Promoter	PfNF54_060027900
VBRF01000012.1	254159	53.67	Promoter indel, Promoter indel	PfNF54_060012100, PfNF54_060012200
VBRF01000010.1	923291	53.67	Promoter, Promoter, Promoter	PfNF54_050026900, PfNF54_050026700, PfNF54_050026800
VBRF01000016.1	648982	53.67	Promoter indel, Promoter indel, Promoter indel, Promoter indel, Promoter indel	PfNF54_080018500, PfNF54_080018800.1, PfNF54_080018900, PfNF54_080018700, PfNF54_080018600
VBRF01000017.1	1375600	53.67	Promoter, Promoter, Promoter	PfNF54_090040500.1, PfNF54_090040700, PfNF54_090040600
VBRF01000025.1	1533820	53.67	Promoter, Promoter, Promoter	PfNF54_130042800, PfNF54_130042700, PfNF54_130042600
VBRF01000010.1	610874	53.67	Promoter, Promoter, Promoter, Promoter	PfNF54_050019400, PfNF54_050019500.1, PfNF54_050019200, PfNF54_050019300
VBRF01000007.1	103084	53.67	Promoter, Promoter, Promoter	PfNF54_030007100, PfNF54_030007200, PfNF54_030007000
VBRF01000012.1	924628	53.67	Promoter indel, Promoter indel	PfNF54_060028800, PfNF54_060028900
VBRF01000012.1	606673	53.67	Promoter indel, Promoter indel	PfNF54_060020700, PfNF54_060020600
VBRF01000022.1	975919	53.67	Promoter indel, Promoter indel, Promoter indel, Promoter indel, Promoter indel	PfNF54_110031500, PfNF54_110031700, PfNF54_110031600, PfNF54_110031400, PfNF54_110031300
VBRF01000012.1	565103	53.67	Promoter indel, Promoter indel, Promoter indel, Promoter indel	PfNF54_060019900, PfNF54_060019700, PfNF54_060019800, PfNF54_060019600
VBRF01000022.1	1513694	53.67	Promoter, Promoter, Promoter	PfNF54_110044100, PfNF54_110044000, PfNF54_110043900
VBRF01000027.1	647403	53.67	Promoter, Promoter, Promoter	PfNF54_140019800, PfNF54_140019900, PfNF54_140019700
VBRF01000025.1	1673266	53.67	Promoter indel, Promoter indel, Promoter indel	PfNF54_130047200, PfNF54_130047300, PfNF54_130047100
VBRF01000019.1	920966	53.67	Promoter indel, Promoter indel, Promoter indel	PfNF54_100032800, PfNF54_100033000, PfNF54_100032900
VBRF01000019.1	920012	53.67	Intron	PfNF54_100032800
VBRF01000010.1	1008737	53.67	Promoter, Promoter, Promoter	PfNF54_050028900, PfNF54_050029100, PfNF54_050029000
VBRF01000025.1	1849620	53.67	Promoter, Promoter, Promoter, Promoter	PfNF54_130051000, PfNF54_130051100, PfNF54_130050800, PfNF54_130050900
VBRF01000006.1	124947	53.67	Promoter, Promoter	PfNF54_020007500, PfNF54_020007400
VBRF01000022.1	946132	53.67	Promoter indel, Promoter indel	PfNF54_110030800, PfNF54_110030700
VBRF01000003.1	114691	53.67	Promoter indel, Promoter indel	PfNF54_010009500, PfNF54_010009400
VBRF01000027.1	422788	53.67	Promoter indel, Promoter indel	PfNF54_140014700, PfNF54_140014600
VBRF01000015.1	1165400	53.67	Promoter, Promoter, Promoter	PfNF54_070032900, PfNF54_070033000, PfNF54_070032800
VBRF01000007.1	742701	53.67	Promoter indel, Promoter indel, Promoter indel	PfNF54_030023200, PfNF54_030023100, PfNF54_030023000
VBRF01000012.1	406412	53.67	Promoter, Promoter, Promoter	PfNF54_060015600, PfNF54_060015800, PfNF54_060015700
VBRF01000006.1	574302	53.67	Promoter indel, Promoter indel, Promoter indel	PfNF54_020018800, PfNF54_020018900, PfNF54_020018700
VBRF01000024.1	1035739	53.67	Non-coding RNA	PfNF54_120030100.1
VBRF01000010.1	296654	53.67	Promoter indel, Promoter indel	PfNF54_050011900, PfNF54_050011800
VBRF01000009.1	999860	53.67	Intron indel	PfNF54_040027400
VBRF01000027.1	2751147	53.67	Promoter, Promoter	PfNF54_140069800, PfNF54_140069900
VBRF01000012.1	842375	53.67	Promoter, Promoter	PfNF54_060026900, PfNF54_060027000
VBRF01000006.1	791014	53.67	Promoter indel, Promoter indel	PfNF54_020024200, PfNF54_020024100
VBRF01000027.1	1877778	53.67	Intron indel	PfNF54_140048100
VBRF01000006.1	789268	53.67	Promoter, Promoter, Promoter	PfNF54_020024000, PfNF54_020024200, PfNF54_020024100
VBRF01000024.1	649781	53.67	Intron	PfNF54_120021000
VBRF01000017.1	1130155	53.67	Intron indel	PfNF54_090032900
VBRF01000009.1	732296	53.59	Promoter, Promoter	PfNF54_040022400, PfNF54_040022500
VBRF01000009.1	732311	53.59	Promoter, Promoter	PfNF54_040022400, PfNF54_040022500
VBRF01000015.1	1262779	53.58	Promoter indel	PfNF54_070034900
VBRF01000024.1	1352232	53.57	Intron indel	PfNF54_120037400
VBRF01000025.1	217685	53.55	Promoter, Promoter, Promoter	PfNF54_130009300, PfNF54_130009100, PfNF54_130009200
VBRF01000006.1	613527	53.55	Intron indel	PfNF54_020019500
VBRF01000025.1	2271099	53.54	Promoter indel, Promoter indel, Promoter indel, Promoter indel	PfNF54_130061800, PfNF54_130061900, PfNF54_130061700, PfNF54_130061600
VBRF01000027.1	603259	53.54	Promoter, Promoter	PfNF54_140019000, PfNF54_140019100
VBRF01000003.1	322968	53.54	Promoter, Promoter, Promoter, Promoter	PfNF54_010015100, PfNF54_010015300, PfNF54_010015200, PfNF54_010015000
VBRF01000019.1	5567	53.5	Promoter indel, Promoter indel, Promoter indel, Promoter indel	PfNF54_100011000, PfNF54_100011100, PfNF54_100010900, PfNF54_100010800.1
VBRF01000009.1	744199	53.49	Intron indel	PfNF54_040022800
VBRF01000016.1	751771	53.49	Intron indel	PfNF54_080021500
VBRF01000009.1	444831	53.47	Promoter indel, Promoter indel	PfNF54_040015000, PfNF54_040014900
VBRF01000015.1	309998	53.47	Promoter indel, Promoter indel, Promoter indel	PfNF54_070013200, PfNF54_070013300, PfNF54_070013100
VBRF01000002.1	20163	53.45	Splice-5 indel	PfNF54_110006900
VBRF01000017.1	746647	53.44	Promoter indel, Promoter indel, Promoter indel	PfNF54_090023300, PfNF54_090023400, PfNF54_090023200
VBRF01000027.1	2088777	53.42	Promoter indel, Promoter indel, Promoter indel, Promoter indel	PfNF54_140053500, PfNF54_140053700, PfNF54_140053600, PfNF54_140053400
VBRF01000022.1	1770510	53.42	Intron indel	PfNF54_110050600
VBRF01000024.1	1990244	53.42	Promoter, Promoter, Promoter	PfNF54_120052300, PfNF54_120052400, PfNF54_120052200
VBRF01000015.1	1066239	53.42	Promoter indel, Promoter indel	PfNF54_070030500, PfNF54_070030400
VBRF01000006.1	399500	53.42	Promoter, Promoter	PfNF54_020014500, PfNF54_020014400
VBRF01000027.1	966137	53.42	Promoter, Promoter	PfNF54_140027800, PfNF54_140027700
VBRF01000016.1	1167052	53.42	Promoter, Promoter, Promoter	PfNF54_080032100, PfNF54_080032200, PfNF54_080032000
VBRF01000017.1	1134383	53.42	Promoter, Promoter, Promoter, Promoter	PfNF54_090033000, PfNF54_090033200, PfNF54_090033100, PfNF54_090032900
VBRF01000027.1	307983	53.42	Promoter indel, Promoter indel, Promoter indel	PfNF54_140012300, PfNF54_140012200, PfNF54_140012100
VBRF01000025.1	245807	53.42	Promoter indel, Promoter indel, Promoter indel	PfNF54_130010200, PfNF54_130010100, PfNF54_130010000
VBRF01000017.1	916719	53.42	Promoter indel, Promoter indel	PfNF54_090027600, PfNF54_090027700
VBRF01000017.1	916388	53.42	Promoter, Promoter	PfNF54_090027600, PfNF54_090027700
VBRF01000027.1	2442709	53.42	Promoter, Promoter, Promoter	PfNF54_140062100, PfNF54_140062200, PfNF54_140062000
VBRF01000009.1	1042330	53.42	Promoter indel, Promoter indel, Promoter indel, Promoter indel	PfNF54_040028300, PfNF54_040028100, PfNF54_040028200, PfNF54_040028000
VBRF01000024.1	1277212	53.42	Intron indel	PfNF54_120035700
VBRF01000025.1	1637277	53.42	Promoter, Promoter, Promoter, Promoter, Promoter	PfNF54_130046100, PfNF54_130046200, PfNF54_130045800:tRNA, PfNF54_130046000, PfNF54_130045900:snRNA
VBRF01000019.1	1273204	53.42	Promoter indel, Promoter indel, Promoter indel, Promoter indel	PfNF54_100042700, PfNF54_100042900, PfNF54_100042800, PfNF54_100042600
VBRF01000019.1	1093010	53.42	Promoter, Promoter	PfNF54_100038000, PfNF54_100037900
VBRF01000027.1	902544	53.42	Promoter indel, Promoter indel, Promoter indel	PfNF54_140025500, PfNF54_140025700, PfNF54_140025600
VBRF01000019.1	172764	53.42	Promoter indel, Promoter indel, Promoter indel, Promoter indel	PfNF54_100015500, PfNF54_100015700, PfNF54_100015600, PfNF54_100015400
VBRF01000022.1	747322	53.42	Promoter, Promoter	PfNF54_110026100, PfNF54_110026200
VBRF01000022.1	973713	53.42	Promoter, Promoter, Promoter, Promoter	PfNF54_110031500, PfNF54_110031600, PfNF54_110031400, PfNF54_110031300
VBRF01000017.1	1058891	53.42	Promoter indel, Promoter indel	PfNF54_090031200, PfNF54_090031300
VBRF01000017.1	1398879	53.42	Promoter	PfNF54_090040800
VBRF01000016.1	760199	53.42	Promoter indel, Promoter indel, Promoter indel	PfNF54_080021600, PfNF54_080021800, PfNF54_080021700
VBRF01000025.1	421075	53.42	Intron	PfNF54_130014300
VBRF01000027.1	922854	53.42	Promoter indel, Promoter indel	PfNF54_140026300, PfNF54_140026200
VBRF01000009.1	693843	53.42	Promoter, Promoter, Promoter	PfNF54_040021300, PfNF54_040021500, PfNF54_040021400
VBRF01000019.1	1137685	53.42	Promoter, Promoter, Promoter	PfNF54_100039600, PfNF54_100039400, PfNF54_100039500
VBRF01000025.1	1283489	53.42	Promoter, Promoter, Promoter	PfNF54_130035700, PfNF54_130035800, PfNF54_130035600
VBRF01000019.1	723068	53.41	Exon indel	PfNF54_100028100
VBRF01000027.1	937548	53.41	Intron indel	PfNF54_140026900
VBRF01000027.1	838852	53.37	Promoter indel, Promoter indel	PfNF54_140024100, PfNF54_140024000
VBRF01000022.1	319295	53.37	Promoter indel, Promoter indel	PfNF54_110014700, PfNF54_110014600
VBRF01000012.1	967700	53.37	Intron indel	PfNF54_060029900
VBRF01000027.1	998202	53.34	Promoter indel, Promoter indel	PfNF54_140028500, PfNF54_140028400
VBRF01000019.1	427732	53.32	Promoter indel, Promoter indel, Promoter indel	PfNF54_100021800, PfNF54_100021900, PfNF54_100021700
VBRF01000012.1	1069966	53.3	Promoter indel, Promoter indel, Promoter indel	PfNF54_060032800, PfNF54_060033000, PfNF54_060032900
VBRF01000006.1	289937	53.29	Promoter indel, Promoter indel	PfNF54_020012100, PfNF54_020012000
VBRF01000025.1	1763579	53.27	Promoter indel, Promoter indel	PfNF54_130048800, PfNF54_130048700
VBRF01000025.1	1454645	53.25	Promoter indel, Promoter indel, Promoter indel, Promoter indel	PfNF54_130040500, PfNF54_130040400, PfNF54_130040500, PfNF54_130040400
VBRF01000003.1	70552	53.24	Promoter indel, Promoter indel, Promoter indel	PfNF54_010008500, PfNF54_010008300, PfNF54_010008400
VBRF01000027.1	517965	53.24	Promoter indel, Promoter indel, Promoter indel, Promoter indel	PfNF54_140016600, PfNF54_140016700, PfNF54_140016500.1, PfNF54_140016400
VBRF01000024.1	439158	53.24	Promoter indel, Promoter indel	PfNF54_120014500, PfNF54_120014400
VBRF01000015.1	1253931	53.22	Intron indel	PfNF54_070034800
VBRF01000006.1	63389	53.22	Promoter indel, Promoter indel, Promoter indel, Promoter indel	PfNF54_020006100, PfNF54_020006300, PfNF54_020006200, PfNF54_020006000
VBRF01000022.1	51585	53.21	Promoter indel, Promoter indel, Promoter indel	PfNF54_110008100, PfNF54_110008300, PfNF54_110008200
VBRF01000015.1	680177	53.2	Promoter indel, Promoter indel, Promoter indel, Promoter indel	PfNF54_070021700, PfNF54_070021800, PfNF54_070021500, PfNF54_070021600
VBRF01000010.1	37674	53.19	Promoter indel, Promoter indel	PfNF54_050005700, PfNF54_050005600
VBRF01000009.1	651626	53.18	Promoter indel, Promoter indel, Promoter indel	PfNF54_040020000, PfNF54_040020100, PfNF54_040019900
VBRF01000027.1	173380	53.17	Intron indel	PfNF54_140008400
VBRF01000027.1	2023495	53.13	Promoter indel, Promoter indel	PfNF54_140052000, PfNF54_140052100
VBRF01000010.1	757540	53.12	Promoter indel	PfNF54_050022800
VBRF01000015.1	844106	53.11	Promoter indel	PfNF54_070025300
VBRF01000027.1	1905215	53.11	Promoter indel, Promoter indel	PfNF54_140048900, PfNF54_140049000
VBRF01000019.1	884460	53.08	Intron indel, Intron indel	PfNF54_100031700, PfNF54_100031700
VBRF01000017.1	752191	53.07	Promoter indel, Promoter indel, Promoter indel, Promoter indel	PfNF54_090023600, PfNF54_090023300, PfNF54_090023500, PfNF54_090023400
VBRF01000015.1	24631	53.07	Promoter indel, Promoter indel	PfNF54_070007200, PfNF54_070007100
VBRF01000025.1	2467622	53.05	Intron indel	PfNF54_130065900
VBRF01000017.1	644557	53.04	Intron indel	PfNF54_090020300
VBRF01000025.1	739507	53.02	Promoter indel, Promoter indel, Promoter indel, Promoter indel	PfNF54_130023100, PfNF54_130023200, PfNF54_130023000, PfNF54_130022900
VBRF01000025.1	1639409	53	Promoter indel, Promoter indel, Promoter indel, Promoter indel	PfNF54_130046100, PfNF54_130046300, PfNF54_130046200, PfNF54_130046000
VBRF01000012.1	748142	52.99	Non-coding RNA indel	PfNF54_060024100.1
VBRF01000025.1	2675709	52.97	Intron indel	PfNF54_130071300
VBRF01000016.1	893135	52.96	Promoter indel, Promoter indel	PfNF54_080024900, PfNF54_080024800
VBRF01000019.1	1061435	52.96	Exon indel	PfNF54_100037100
VBRF01000010.1	1167156	52.94	Promoter indel, Promoter indel, Promoter indel	PfNF54_050032900, PfNF54_050033000, PfNF54_050032800
VBRF01000025.1	2158981	52.94	Promoter indel, Promoter indel, Promoter indel	PfNF54_130058700, PfNF54_130058800, PfNF54_130058600
VBRF01000009.1	1075797	52.93	Promoter indel, Promoter indel, Promoter indel	PfNF54_040029200, PfNF54_040029300, PfNF54_040029100
VBRF01000009.1	866886	52.93	Promoter indel, Promoter indel	PfNF54_040025300, PfNF54_040025200
VBRF01000009.1	755233	52.93	Promoter, Promoter	PfNF54_040023000, PfNF54_040023100
VBRF01000007.1	372653	52.93	Promoter indel, Promoter indel, Promoter indel	PfNF54_030013800, PfNF54_030013600, PfNF54_030013700
VBRF01000027.1	1919854	52.93	Promoter indel, Promoter indel	PfNF54_140049300, PfNF54_140049400
VBRF01000006.1	807950	52.93	Promoter indel, Promoter indel	PfNF54_020024500, PfNF54_020024400
VBRF01000025.1	997298	52.93	Promoter, Promoter	PfNF54_130029400, PfNF54_130029500
VBRF01000015.1	221681	52.93	Promoter indel, Promoter indel, Promoter indel	PfNF54_070010800, PfNF54_070010900, PfNF54_070010700
VBRF01000024.1	410044	52.93	Promoter indel	PfNF54_120013800
VBRF01000006.1	826856	52.91	Promoter indel, Promoter indel	PfNF54_020024700, PfNF54_020024800
VBRF01000024.1	668401	52.89	Promoter indel, Promoter indel, Promoter indel	PfNF54_120021500, PfNF54_120021700, PfNF54_120021600:tRNA
VBRF01000017.1	1010400	52.87	Intron indel	PfNF54_090029900
VBRF01000017.1	966999	52.87	Promoter indel, Promoter indel, Promoter indel	PfNF54_090028800, PfNF54_090029000, PfNF54_090028900
VBRF01000027.1	3188753	52.87	Promoter indel, Promoter indel, Promoter indel	PfNF54_140079800.1, PfNF54_140079900, PfNF54_140079700
VBRF01000022.1	1615317	52.84	Promoter indel, Promoter indel	PfNF54_110046400, PfNF54_110046300
VBRF01000027.1	171538	52.84	Promoter, Promoter, Promoter	PfNF54_140008300, PfNF54_140008400, PfNF54_140008200
VBRF01000025.1	394839	52.84	Promoter indel, Promoter indel	PfNF54_130013700, PfNF54_130013600
VBRF01000022.1	486141	52.82	Intron indel	PfNF54_110019400
VBRF01000027.1	431975	52.82	Promoter indel, Promoter indel	PfNF54_140014900, PfNF54_140014800
VBRF01000015.1	1260973	52.82	.	.
VBRF01000025.1	486454	52.81	Intron	PfNF54_130016600
VBRF01000019.1	1191349	52.81	Promoter indel, Promoter indel	PfNF54_100040900, PfNF54_100040800
VBRF01000025.1	973774	52.81	Intron indel	PfNF54_130028800
VBRF01000016.1	794928	52.81	Promoter indel, Promoter indel	PfNF54_080022600, PfNF54_080022500
VBRF01000024.1	197351	52.81	Promoter indel, Promoter indel	PfNF54_120009000, PfNF54_120009100
VBRF01000025.1	2727887	52.81	Promoter indel, Promoter indel, Promoter indel, Promoter indel	PfNF54_130073000, PfNF54_130073100, PfNF54_130072800, PfNF54_130072900
VBRF01000024.1	1411914	52.81	Promoter indel, Promoter indel, Promoter indel	PfNF54_120038400, PfNF54_120038500, PfNF54_120038300
VBRF01000027.1	250996	52.81	Promoter indel, Promoter indel, Promoter indel	PfNF54_140010800, PfNF54_140011000, PfNF54_140010900
VBRF01000015.1	1028465	52.81	Promoter, Promoter, Promoter	PfNF54_070030100, PfNF54_070030200, PfNF54_070030000
VBRF01000019.1	576701	52.81	Intron indel	PfNF54_100025400
VBRF01000006.1	749560	52.81	Promoter indel, Promoter indel, Promoter indel, Promoter indel	PfNF54_020022900, PfNF54_020023100, PfNF54_020023000, PfNF54_020022800
VBRF01000022.1	1321531	52.79	Exon indel	PfNF54_110040200
VBRF01000015.1	15815	52.77	Promoter indel, Promoter indel, Promoter indel	PfNF54_070006900.1, PfNF54_070007000, PfNF54_070006800
VBRF01000003.1	419533	52.77	Promoter indel, Promoter indel	PfNF54_010017700, PfNF54_010017600
VBRF01000025.1	1021530	52.76	Promoter indel, Promoter indel	PfNF54_130029700.1, PfNF54_130029800
VBRF01000015.1	1322700	52.75	Promoter indel, Promoter indel	PfNF54_070036000, PfNF54_070036100
VBRF01000012.1	808049	52.75	Promoter indel, Promoter indel, Promoter indel, Promoter indel, Promoter indel, Promoter indel	PfNF54_060025700, PfNF54_060025900:tRNA, PfNF54_060025800:tRNA, PfNF54_060025500, PfNF54_060025600, PfNF54_060025400
VBRF01000022.1	1608830	52.73	Promoter indel, Promoter indel	PfNF54_110046200, PfNF54_110046100
VBRF01000022.1	1693732	52.73	Promoter indel, Promoter indel	PfNF54_110048700, PfNF54_110048800
VBRF01000019.1	605725	52.71	Promoter indel, Promoter indel	PfNF54_100026000, PfNF54_100026100
VBRF01000022.1	1367894	52.69	Promoter indel, Promoter indel, Promoter indel, Promoter indel	PfNF54_110041000, PfNF54_110041100, PfNF54_110041000, PfNF54_110041100
VBRF01000016.1	471764	52.69	Promoter indel, Promoter indel	PfNF54_080014200, PfNF54_080014100
VBRF01000022.1	624046	52.68	Intron	PfNF54_110023000
VBRF01000027.1	428012	52.68	Promoter indel, Promoter indel	PfNF54_140014700, PfNF54_140014800
VBRF01000027.1	1214975	52.68	Promoter indel, Promoter indel, Promoter indel	PfNF54_140033400, PfNF54_140033600, PfNF54_140033500
VBRF01000010.1	610861	52.68	Promoter, Promoter, Promoter, Promoter	PfNF54_050019400, PfNF54_050019500.1, PfNF54_050019200, PfNF54_050019300
VBRF01000027.1	2609854	52.68	Promoter, Promoter	PfNF54_140066700, PfNF54_140066600
VBRF01000025.1	1533153	52.68	Promoter indel, Promoter indel, Promoter indel	PfNF54_130042800, PfNF54_130042700, PfNF54_130042600
VBRF01000024.1	1162611	52.68	Promoter indel, Promoter indel	PfNF54_120033300, PfNF54_120033200
VBRF01000024.1	708233	52.68	Intron indel	PfNF54_120022900
VBRF01000019.1	784629	52.64	Intron indel	PfNF54_100029500
VBRF01000022.1	986240	52.64	Intron indel	PfNF54_110031900
VBRF01000015.1	1028431	52.63	Promoter indel, Promoter indel, Promoter indel	PfNF54_070030100, PfNF54_070030200, PfNF54_070030000
VBRF01000027.1	1330564	52.63	Promoter indel, Promoter indel, Promoter indel	PfNF54_140036200, PfNF54_140036400, PfNF54_140036300
VBRF01000010.1	1001332	52.6	Promoter indel, Promoter indel, Promoter indel, Promoter indel	PfNF54_050028900, PfNF54_050028700, PfNF54_050028800, PfNF54_050028600
VBRF01000024.1	161140	52.6	Promoter indel, Promoter indel, Promoter indel, Promoter indel	PfNF54_120007900, PfNF54_120008100, PfNF54_120008000, PfNF54_120007800
VBRF01000024.1	562992	52.59	Promoter indel, Promoter indel	PfNF54_120017700, PfNF54_120017600
VBRF01000017.1	1196613	52.58	Intron indel	PfNF54_090035400
VBRF01000022.1	1461804	52.58	Promoter indel	PfNF54_110043100
VBRF01000027.1	203884	52.58	Intron indel	PfNF54_140009600
VBRF01000025.1	1385052	52.56	Promoter indel, Promoter indel, Promoter indel	PfNF54_130039000, PfNF54_130038800, PfNF54_130038900
VBRF01000003.1	289746	52.56	Promoter indel, Promoter indel, Promoter indel	PfNF54_010013900, PfNF54_010013700, PfNF54_010013800
VBRF01000027.1	684061	52.56	Promoter indel, Promoter indel, Promoter indel	PfNF54_140020900, PfNF54_140020800, PfNF54_140020700
VBRF01000019.1	1232222	52.55	Promoter indel, Promoter indel	PfNF54_100041700, PfNF54_100041800
VBRF01000025.1	960148	52.51	Promoter indel, Promoter indel, Promoter indel, Promoter indel	PfNF54_130028000, PfNF54_130028300, PfNF54_130028200, PfNF54_130028100
VBRF01000010.1	689254	52.51	Exon indel	PfNF54_050021000
VBRF01000010.1	450678	52.47	Promoter indel, Promoter indel, Promoter indel	PfNF54_050015400, PfNF54_050015200, PfNF54_050015300
VBRF01000025.1	2791825	52.47	Promoter indel, Promoter indel, Promoter indel, Promoter indel	PfNF54_130074600:tRNA, PfNF54_130074800, PfNF54_130074700:tRNA, PfNF54_130074500:tRNA
VBRF01000027.1	1711957	52.47	Intron indel	PfNF54_140044500
VBRF01000012.1	109356	52.46	Intron indel	PfNF54_060008700
VBRF01000024.1	65256	52.45	Promoter indel	PfNF54_120005900
VBRF01000012.1	694412	52.45	Promoter indel, Promoter indel, Promoter indel	PfNF54_060022800, PfNF54_060022600, PfNF54_060022700
VBRF01000027.1	192913	52.45	Promoter, Promoter, Promoter, Promoter, Promoter, Promoter	PfNF54_140009200, PfNF54_140009400, PfNF54_140009300, PfNF54_140008900, PfNF54_140009100, PfNF54_140009000
VBRF01000019.1	573986	52.41	Promoter indel, Promoter indel, Promoter indel, Promoter indel	PfNF54_100025400, PfNF54_100025500, PfNF54_100025200, PfNF54_100025300
VBRF01000019.1	1098623	52.41	Promoter indel, Promoter indel, Promoter indel, Promoter indel	PfNF54_100038000, PfNF54_100038300, PfNF54_100038200, PfNF54_100038100
VBRF01000017.1	1156847	52.41	Promoter indel, Promoter indel, Promoter indel, Promoter indel	PfNF54_090033900, PfNF54_090034200, PfNF54_090034100, PfNF54_090034000
VBRF01000025.1	413919	52.4	Promoter indel, Promoter indel	PfNF54_130014200, PfNF54_130014100
VBRF01000006.1	281704	52.38	Promoter indel, Promoter indel, Promoter indel	PfNF54_020011900, PfNF54_020011700, PfNF54_020011800
VBRF01000006.1	835168	52.37	Promoter, Promoter, Promoter	PfNF54_020025000, PfNF54_020024900, PfNF54_020024800
VBRF01000027.1	384873	52.37	Missense	PfNF54_140013700
VBRF01000017.1	210203	52.35	Promoter indel, Promoter indel, Promoter indel, Promoter indel	PfNF54_090009800, PfNF54_090009500, PfNF54_090009700, PfNF54_090009600
VBRF01000027.1	439467	52.35	Promoter indel, Promoter indel, Promoter indel	PfNF54_140015100, PfNF54_140014900, PfNF54_140015000
VBRF01000007.1	723004	52.33	Intron indel	PfNF54_030022600
VBRF01000025.1	765498	52.33	Promoter indel, Promoter indel, Promoter indel	PfNF54_130023900, PfNF54_130024000, PfNF54_130023800
VBRF01000016.1	215734	52.3	Non-coding RNA indel	PfNF54_080008700.1
VBRF01000027.1	565763	52.3	Promoter indel, Promoter indel	PfNF54_140017800, PfNF54_140017900
VBRF01000009.1	119187	52.28	Promoter indel	PfNF54_040007400
VBRF01000019.1	123107	52.25	Promoter indel, Promoter indel	PfNF54_100013900, PfNF54_100014000
VBRF01000019.1	118507	52.25	Promoter indel, Promoter indel	PfNF54_100013900, PfNF54_100013800
VBRF01000010.1	81056	52.22	Promoter indel, Promoter indel	PfNF54_050006700, PfNF54_050006600
VBRF01000017.1	1129193	52.21	Promoter indel, Promoter indel, Promoter indel, Promoter indel	PfNF54_090032700, PfNF54_090033000, PfNF54_090032900, PfNF54_090032800
VBRF01000024.1	525953	52.21	Promoter indel, Promoter indel	PfNF54_120016600, PfNF54_120016700
VBRF01000024.1	212058	52.19	Promoter indel, Promoter indel, Promoter indel, Promoter indel	PfNF54_120009600, PfNF54_120009800, PfNF54_120009700, PfNF54_120009500
VBRF01000027.1	1491988	52.19	Intron indel	PfNF54_140039500
VBRF01000019.1	359480	52.17	Promoter indel	PfNF54_100020000
VBRF01000027.1	728089	52.17	Promoter indel, Promoter indel, Promoter indel, Promoter indel	PfNF54_140021800, PfNF54_140021900, PfNF54_140021700, PfNF54_140021600
VBRF01000017.1	1032521	52.15	Promoter indel, Promoter indel, Promoter indel	PfNF54_090030900, PfNF54_090030800, PfNF54_090030700
VBRF01000016.1	1122315	52.15	Promoter indel, Promoter indel, Promoter indel, Promoter indel	PfNF54_080031100, PfNF54_080031200, PfNF54_080030900, PfNF54_080031000
VBRF01000022.1	1355270	52.15	Promoter	PfNF54_110040800
VBRF01000009.1	817491	52.15	Promoter indel, Promoter indel	PfNF54_040023800, PfNF54_040023900
VBRF01000024.1	107871	52.15	Promoter indel, Promoter indel, Promoter indel, Promoter indel	PfNF54_120007100, PfNF54_120006900, PfNF54_120007000, PfNF54_120006800
VBRF01000022.1	390822	52.15	Promoter indel, Promoter indel, Promoter indel, Promoter indel, Promoter indel	PfNF54_110016800, PfNF54_110017200, PfNF54_110017000, PfNF54_110017100, PfNF54_110016900
VBRF01000024.1	168262	52.15	Promoter, Promoter, Promoter	PfNF54_120008300, PfNF54_120008100, PfNF54_120008200
VBRF01000016.1	253134	52.15	Promoter indel, Promoter indel	PfNF54_080009500, PfNF54_080009600
VBRF01000016.1	69388	52.15	Promoter	PfNF54_080006200
VBRF01000015.1	13006	52.15	Promoter indel, Promoter indel, Promoter indel	PfNF54_070006900.1, PfNF54_070007000, PfNF54_070006800
VBRF01000015.1	753766	52.14	Intron indel	PfNF54_070022700
VBRF01000027.1	1547318	52.14	Promoter indel, Promoter indel, Promoter indel, Promoter indel, Promoter indel	PfNF54_140040700, PfNF54_140040900, PfNF54_140040800, PfNF54_140040600, PfNF54_140040500
VBRF01000017.1	206706	52.13	Intron indel	PfNF54_090009500
VBRF01000007.1	160199	52.08	Promoter indel, Promoter indel	PfNF54_030008200, PfNF54_030008100
VBRF01000015.1	43013	52.08	Promoter indel, Promoter indel, Promoter indel, Promoter indel, Promoter indel	PfNF54_070007900, PfNF54_070007700:tRNA, PfNF54_070007800, PfNF54_070007600:tRNA, PfNF54_070007500
VBRF01000006.1	165180	52.07	Promoter indel, Promoter indel, Promoter indel, Promoter indel	PfNF54_020008600, PfNF54_020008400, PfNF54_020008500:tRNA, PfNF54_020008300
VBRF01000017.1	343807	52.05	Promoter indel, Promoter indel	PfNF54_090012500, PfNF54_090012400.1
VBRF01000017.1	736883	52.03	Promoter indel, Promoter indel, Promoter indel, Promoter indel	PfNF54_090023000, PfNF54_090023100, PfNF54_090022900, PfNF54_090022800
VBRF01000017.1	694280	52	Intron indel	PfNF54_090021700
VBRF01000025.1	1714368	51.99	Promoter indel, Promoter indel	PfNF54_130048000, PfNF54_130048100
VBRF01000006.1	116464	51.98	Promoter indel, Promoter indel, Promoter indel	PfNF54_020007300, PfNF54_020007400, PfNF54_020007200
[truncated: 1,993 more rows]
