# Supplementary material for: Clinically relevant atovaquone-resistant human malaria parasites fail to transmit by mosquito
Source: Nat Commun. 2023 Oct 12;14:6415. doi: 10.1038/s41467-023-42030-x (PMC10570281; doi:10.1038/s41467-023-42030-x)
Supplement: Supplementary file 6 — Source Data [file 41467_2023_42030_MOESM6_ESM.xlsx]

## Sheet: Fig 1A
Days in Culture	WT	R
0	7.95	7.28
4	9.75	8.23
7	10.86	8.91
11	12.35	9.93
14	13.5	10.23
18	15.02	11.08
21	16.11	11.68
25	17.51	12.56
28	18.52	13.31
32	20.12	14.25
35	21.31	15.13
39	23.04	16.2
42	24.2	16.99
46	25.81	18.02
49	27.01	18.76
53	28.62	19.88
56	29.8	20.62
60	31.44	21.76
63	32.62	22.39
67	33.96	23.32
70	35.2	24.08
74	36.83	25.12
77	38.19	26
91	39.41	26.56
95	40.96	27.66
98	41.83	28.17
102	43.54	29.18
105	44.69	29.69
109	46.26	30.45
112	47.41	31.16
116	48.79	31.92
119	50.11	32.96
123	51.45	33.32
126	52.62	33.83
130	54.37	34.66

## Sheet: Fig 1B
Atovaquone Concentration (nM)	Y268S												WT
80000	100	100	99	100	99	99	98	98	100	99	100	100
60000	97	98	98	97	97	97	96	96	99	99	99	99
20000	71	71	72	68	81	80	80	81		90	88	90
10000	53	50	53	57	58	57	61	58	66	64	63	62
6000	31	35	35	36	43	42	44	44	45	39	41	43
3300	34	24	30	26	26	28	28	27	21	28	28	37
1700	16	22	22		16	18	21	15	23	13	10	12
830	2	12	5	8	3	5	9	9	1	-7	-6	0
27	7	11	9	11	5	10	9	6	-3	-4	0	10
5	5	9	13	8	1	4	22	1	9	5	-4	-7
500													101	101	101		100	100	100	100	101		101	101
200													101	101	101	101	100	100	100	100	101	101	101	101
25													101	101	100	100		99	99	99	100	100	100	100
5													97	96	96	96	95	95	94	95	90	89	89	89
1														60	64	64	66	64	63	63	49	52	52	52
0.5													49	44	45	46	40	42	44	43	34	35	38	37
0.25													33	27	26	28	25	20	23	26	22	21	14	19
0.125													0	13		16	12	7	10	9	2	-3	5	10
0.008													8		6	7	-2	-6	-4	-4	6	5	1	9
0.0008													3	0	2	-3	-7	-12	-10	-14		-1	-5	-2

## Sheet: Fig 1C
WT Control	Y268S
5.25	1.66
5.25	0.83
6	0
7.5	0
6	1.66
3.75	1.66
4.5	0
6	0.83
6.75	2.49
5.25	0.83
6	0
5	2
9	5
10	1
11	5
5	4
4	2
5	5
5	7
11	1
6	6
6	3
20.33	6.42
21.4	6.42
27.82	5.35
25.68	9.63
17.12	2.14
16.05	3.21
13.91	8.56
8.56	9.63
20.33	3.21
24.61	7.49
11.77	5.35
25	7.5
23.75	2.5
27.5	5
23.75	2.5
22.5	2.5
18.75	1.25
16.25	2.5
22.5	7.5
18.75	2.5
20	1.25
27.5	1.25

## Sheet: Fig 2A
WT Control Oocysts	Y268S Oocysts				WT Control	Y268S
0	0			Infected	166	30
4	0			Uninfected	28	167
12	0
14	0
0	0
43	0
0	0
0	0
0	0
0	0
67	0
0	0
35	0
0	0
36	0
39	0
0	0
0	0
0	0
0	0
0	1
0	0
0	5
53	0
59	0
76	0
10	0
53	0
0	2
25	1
51	0
0	0
33	0
75	1
69	0
73	0
70	0
44	0
0	1
23	0
69	0
61	0
37	0
19	1
62	0
17	2
21	0
21	0
26	0
45	0
55	1
17	1
47	0
23	0
32	0
25	0
49	2
41	2
0	0
54	0
49	0
16	0
53	0
0	0
4	0
52	0
26	0
41	0
5	0
53	0
63	0
41	0
0	0
38	1
54	0
0	0
0	0
52	0
0	1
51	0
40	0
29	0
0	0
0	0
30	0
46	0
39	0
75	1
65	0
37	0
28	0
37	0
31	0
36	0
49	0
55	0
36	0
49	0
31	0
58	0
48	0
50	0
58	0
40	0
45	0
35	0
43	0
71	0
61	0
53	0
41	0
60	0
63	0
79	0
28	0
42	1
52	0
6	0
33	0
48	0
11	0
86	0
51	0
1	0
47	0
33	0
77	0
21	1
39	1
0	1
62	3
84	0
76	0
104	0
63	0
4	0
89	0
44	0
26	0
12	0
50	0
82	1
41	1
114	2
1	0
77	0
42	0
53	0
44	0
76	0
91	0
36	0
24	0
63	0
42	0
120	1
105	1
108	0
0	0
65	0
75	0
71	0
36	0
9	0
42	0
51	0
12	0
63	0
45	0
40	0
4	0
34	0
12	0
39	0
76	0
32	0
24	0
30	0
32	2
1	4
50	4
4	5
22	1
3	0
33	0
64	0
35	0
36	0
28	0
67	0
24	0
18	0
40	0
29	0
	0
	0
	0

## Sheet: Fig 2D
WT Control	Y268S
43.321	17.115
34.153	16.18
39.764	13.85
45.109	19.387
37.689	14.843
27.417	13.756
30.249	15.189
36.714	16.1
32.56	19.653
27.559	17.34
34.755	14.843
35.639	18.776
41.767	15.857
25.456	16.492
28.665	13.928
26.209	17.415
26.209	20.173
31.754	15.189
36.001	10.8
40.635	21.48
25.96	19.387
34.456	28.484
19.387	26.796
17.783	22.425
37.586	14.4
37.551	16.809
32.2	16.419
36.43	14.843
38.774	14.843
25.96	16.809
35.31	13.756
28.665	12.261
35.347	13.661
19.387	10.8
27.37	7.2
46.801	11.61
36.714	11.61
36.18	16.18
41.549	15.857
39.206	10.183
36.18	6.638
32.838	18.215
28.98
26.65
44.763
38.707
39.764
35.748
44.209
41.047
46.047
25.2
31.754
29.025
39.829
27.793
22.425
32.401
32.2
35.42
32.6
26.01
28.529
24.994
25.456
19.915
25.456
43.351
25.96
32.838
22.425
33.848
18.357
35.639
46.801
21.898
24.576
30.548
54.479
37.689
30.759
44.849
34.229
46.103
49.728
44.647
38.941
22.54
19.387
50.298
44.53
25.149
42.138
46.939
51.921
40.25
27.793
31.261
37.586
40.25
45.595
43.5
29.38
50.091
27.37
31.631
39.764
51.545
61.201
47.815
34.456
46.939
60.947
32.24
46.103
46.939
34.418
22.425
20.93
43.351
52.368
38.707
32.079
37.03
46.939
36.001
37.344
53.349
48.966
45.109
36.714
25.96
26.01
45.566
29.158
35.457
43.321
29.556
42.261
40.25
45.109
62.625
52.418
60.434
49.072
46.69
45.338
35.566
37.17
41.767
24.576
41.798
36.18
29.025
31.631
38.674
28.117
49.046
36.714
31.631
46.103
42.627
32.6
44.209
25.96
51.846
48.966
49.283
43.589
44.849
33.502
60.434
36.18
45.538
39.992
29.158
58.049
59.895
34.68
43.797
34.83
25.96
25.456
49.728
41.236
40.73
38.941
35.748
27.699
36.714
50.427
37.724
39.992
34.568
52.145
35.639
27.323
44.414
47.352
44.849
43.351
23.052
28.484
42.536
21.898
23.771
38.269
37.586
36.501
25.149
21.66
17.115
18.357
24.523
28.665
14.843
26.406
26.406
33.963
29.687
16.1
25.046
31.958
26.209
22.367
13.85
25.456
9.108
26.209
27.37
20.492
23.934
26.65
12.98
22.882
26.01
26.406
26.209
23.934
27.793
29.025
26.553
28.801
19.387
18
33.191
19.387
18.357
19.387
29.025
29.556
28.484
23.22
33.963
33.152
24.15
25.96
30.969
25.149
20.365
29.599
22.54
21.48
37.551
32.2
21.176
34.83
44.763
41.984
27.37
42.87
40.984
42.779
28.529
43.797
44.734
38.774
25.96
36.714
38.774
30.548
43.321
43.797
37.551
25.96
29.687
32.56
35.31
42.352
44.414
20.618
34.68
41.236
30.927
19.387
55.399
41.047
35.748
40.379
41.047
32.2
44.763
44.414
45.109
46.356
51.971
42.627
10.183
37.065
46.801
58.049
33.191
56.922
15.857
36.501
43.321
32.2
37.724
43.321
42.261
37.724
36.501
50.298
52.368
52.566
25.96
37.17
61.623
53.519
35.42
37.448
35.347
23.442
42.536
46.718
45.08
41.86
50.529
43.589
33.191
49.257
51.921
35.457
45.538
38.907
46.103
41.86
37.551
33.502
37.586
34.456
30.969
21.898
19.32
27.417
32.361
32.361
26.209
37.586
27.559
43.797
26.553
41.268
41.047
19.387
30.969
43.797
37.065
25.76
29.025
33.848
28.163
27.512
21.898
21.66
29.599
19.915
35.31
29.687
26.553
33.81
34.68
17.71
19.586
35.639
41.236
35.748

## Sheet: Fig 2E
WT	Y268S
13212	0
26892	0
37818	0
28583	0
50417	0
37167	0
18667	0
18083	0

## Sheet: Supp Fig 3A
Time (h)	WT Control % parasitemia	Y268S % parasitemia
0	0.1	0.1
24	0.5	0.25
48	1.1	0.61
72	2.5	0.52
96	6.5	2.9
120	3.5	4
144	3.6	2.3
168	4.3	0.98

## Sheet: Supp Fig 3B
Schizont #	WT Control	Y268S
1	5	11
2	6	8
3	14	8
4	10	9
5	10	6
6	6	12
7	12	6
8	4	8
9	8	7
10	8	8
11	19	9
12	6	10
13	9	6
14	13	6
15	11	8
16	7	10
17	8	6
18	18	12
19	20	6
20	14	4
21	12	10
22	11	11
23	13	11
24	18	18
25	13	12
26	9	12
27	10	5
28	11	9
29	14	10
30	10	9
31	8	7
32	12	6
33	12	8
34	12	6
35	10	8
36	10	8
37	9	10
38	12	12
39	5	10
40	18	14
41	12	7
42	10	9
43	8	12
44	6	12
45	14	10
46	10	7
47	9	7
48	8	9
49	13	6
50	10	6
51	17	11
52	12	9
53	11	5
54	13	10
55	12	8
56	21	11
57	13	8
58	17	14
59	16	6
60	10	9
61	15	8
62	14	11
63	9	8
64	23	5
65	11	12
66	21	14
67	10	11
68	5	8
69	6	12
70	12	8
71	8	5
72	8	8
73	7	14
74	13	7
75	10	10
76	8	8
77	14	10
78	7	11
79	12	9
80	9	6
81	8	6
82	4	4
83	14	23
84	7	9
85	11	7
86	12	10
87	8	8
88	10	7
89	8	7
90	5	9
91	16	6
92	10	12
93	8	6
94	8	8
95	14	11
96	11	10
97	8	8
98	14	6
99	8	14
100	9	13

## Sheet: Supp Fig 3C
Days in Culture	WT Control %Rings	WT Control %Trophozoites	WT Control %Schizonts	Y268S %Rings	Y268S %Trophozoites	Y268S %Schizonts
0	61	18	20	67	25	8
4	64	18	18	88	13	0
7	76	8	16	70	22	9
11	82	12	6	54	7	39
14	65	8	27	60	15	25
18	54	22	24	69	4	27
21	69	12	18	81	4	15
25	77	10	13	57	14	29
28	45	12	43	59	23	19
32	47	23	30	71	10	19
35	78	8	14	64	21	15
39	69	12	19	80	13	7
42	55	12	33	57	16	26
46	59	10	31	91	3	5
49	40	35	25	65	21	14
53	65	23	12	89	8	3
56	78	8	14	27	45	27
60	75	11	14	91	2	7
63	69	11	19	34	23	43
67	69	13	19	88	5	7
70	62	12	26	72	10	18
74	73	7	20	76	18	6
77	65	10	24	50	20	30
88	68	16	16	66	10	24
91	77	11	13	78	10	13
95	79	8	13	70	15	15
98	79	3	18	50	28	22
102	77	6	17	84	4	12
105	77	7	17	41	22	38
109	63	11	26	69	10	22
112	66	12	22	42	5	53
116	63	16	22	31	34	34
119	75	10	15	67	15	18
123	65	13	23	71	0	29
126	75	8	17	75	22	3
130	85	4	11	91	0	9

## Sheet: Supp Fig 4A
WT Control	Y268S
47	6

[truncated: 11 more sheets: Supp Fig 4B, Supp Fig 5, Supp Fig 6A, Supp Fig 6B, Supp Fig 7A, Supp Fig 7B, Supp Fig 7C, Supp Fig 9A, Supp Fig 9B, Supp Fig 9C, Supp Fig 9E]
